# Supplementary material for: 3-(4-Fluoro­phenyl­sulfon­yl)-5-isopropyl-2-methyl-1-benzofuran
Source: Acta Crystallogr Sect E Struct Rep Online. 2010 Apr 14;66(Pt 5):o1067. doi: 10.1107/S1600536810012869 (PMC2979105; doi:10.1107/S1600536810012869)
Supplement: Supplementary file 2 [file e-66-o1067-Isup2.hkl]

# 
# h,k,l, Fc-squared, Fo-squared, sigma(Fo-squared) and status flag 
# 
data_I
_shelx_title ' 1014 IN P2(1)/C' 
_shelx_refln_list_code          4 
_shelx_F_calc_maximum      249.83 
_exptl_crystal_F_000       696.00 
_reflns_d_resolution_high  0.7701 
 
loop_ 
 _symmetry_equiv_pos_as_xyz 
 'x, y, z' 
 '-x, y+1/2, -z+1/2' 
 '-x, -y, -z' 
 'x, -y-1/2, z-1/2' 
 
_cell_length_a    10.9434 
_cell_length_b    11.3395 
_cell_length_c    13.0988 
_cell_angle_alpha  90.000 
_cell_angle_beta  100.252 
_cell_angle_gamma  90.000 
 
_shelx_F_squared_multiplier     1.000 
 
loop_ 
 _refln_index_h 
 _refln_index_k 
 _refln_index_l 
 _refln_F_squared_calc 
 _refln_F_squared_meas 
 _refln_F_squared_sigma 
 _refln_observed_status 
   2   0   0      113.07      108.01      5.02 o 
   3   0   0     1622.35     1690.38     52.70 o 
   4   0   0     1469.03     1276.35     41.85 o 
   5   0   0      349.64      410.03     17.17 o 
   6   0   0      101.86      118.31      5.22 o 
   7   0   0      657.95      741.37     40.66 o 
   8   0   0      604.06      627.12     27.23 o 
   9   0   0      484.64      495.24     23.86 o 
  10   0   0      593.48      584.11     27.64 o 
  11   0   0       42.12       46.81      7.94 o 
  12   0   0      264.24      250.50     17.98 o 
  13   0   0      208.31      194.01     16.72 o 
   1   1   0     3851.02     3709.71     48.44 o 
   2   1   0     1058.30     1066.06     19.18 o 
   3   1   0      240.29      225.61      6.81 o 
   4   1   0     2063.20     2065.37     32.22 o 
   5   1   0      310.52      309.61      6.42 o 
   6   1   0       33.75       23.84      1.66 o 
   7   1   0     2097.01     2110.95     34.13 o 
   8   1   0     1003.08      981.84     26.55 o 
   9   1   0      179.56      177.40      6.71 o 
  10   1   0       43.43       44.00      6.90 o 
  11   1   0       52.96       45.88      4.57 o 
  12   1   0       50.89       57.41      8.78 o 
  13   1   0        2.05        0.84      3.76 o 
   0   2   0      156.77      134.73      2.87 o 
   1   2   0        0.04        1.01      0.30 o 
   2   2   0     3556.84     3705.41     39.43 o 
   3   2   0     6245.82     6501.87     73.18 o 
   4   2   0     5214.28     5418.35     73.85 o 
   5   2   0        0.70        6.54      2.25 o 
   6   2   0       66.94       70.33      2.28 o 
   7   2   0      545.90      544.69      9.52 o 
   8   2   0      206.13      203.66      5.07 o 
   9   2   0        2.03        1.38      1.05 o 
  10   2   0      207.54      221.60      7.18 o 
  11   2   0       13.37       15.81      3.29 o 
  12   2   0      163.21      133.37     13.38 o 
  13   2   0        7.16        8.78      5.43 o 
   1   3   0      115.99      108.09      1.35 o 
   2   3   0      100.15       82.30      1.38 o 
   3   3   0      347.73      362.51      4.93 o 
   4   3   0      324.57      407.14      5.65 o 
   5   3   0      121.22      156.60      3.96 o 
   6   3   0        8.66       12.18      0.94 o 
   7   3   0        0.27        1.72      0.67 o 
   8   3   0      418.16      407.88      6.82 o 
   9   3   0      135.01      128.29      5.01 o 
  10   3   0      137.02      135.26      6.13 o 
  11   3   0       44.50       42.31      5.76 o 
  12   3   0       31.60       38.03      8.36 o 
  13   3   0       18.41       11.28      6.27 o 
   0   4   0     1030.59      919.11     17.98 o 
   1   4   0      492.40      439.67      4.46 o 
   2   4   0      748.59      679.45      6.32 o 
   3   4   0        9.30        3.02      0.45 o 
   4   4   0        4.71        2.58      0.52 o 
   5   4   0        0.01        0.04      0.48 o 
   6   4   0        3.54        5.68      1.11 o 
   7   4   0      125.26      117.80      2.85 o 
   8   4   0     1460.29     1447.14     19.05 o 
   9   4   0      948.04      902.39     18.29 o 
  10   4   0       32.59       41.61      6.64 o 
  11   4   0       72.20       65.72      5.54 o 
  12   4   0      869.29      840.29     38.96 o 
  13   4   0       21.75       24.05      7.52 o 
   1   5   0      318.22      291.43      3.46 o 
   2   5   0       67.45       68.70      1.24 o 
   3   5   0        0.34        2.62      0.37 o 
   4   5   0     1056.50     1013.29     12.04 o 
   5   5   0     2130.90     2168.13     23.49 o 
   6   5   0       32.14       29.78      2.08 o 
   7   5   0      641.33      633.05     10.81 o 
   8   5   0      562.78      510.81      8.96 o 
   9   5   0        0.44        0.77      0.85 o 
  10   5   0       50.65       48.99      3.61 o 
  11   5   0       31.73       30.40      5.01 o 
  12   5   0       16.45       17.79      5.16 o 
  13   5   0      162.76      181.70      9.29 o 
   0   6   0       98.80      105.87      2.71 o 
   1   6   0      269.53      275.71      3.83 o 
   2   6   0      492.88      486.40      5.21 o 
   3   6   0      870.41      954.17      8.89 o 
   4   6   0       76.76       77.10      1.54 o 
   5   6   0       15.48       15.02      0.84 o 
   6   6   0       17.46       28.85      1.50 o 
   7   6   0      606.50      611.07     10.79 o 
   8   6   0      217.45      205.94      8.69 o 
   9   6   0       67.81       79.87      2.70 o 
  10   6   0       25.89       22.03      2.64 o 
  11   6   0       22.19       28.70      3.15 o 
  12   6   0       34.68       47.77      5.14 o 
   1   7   0      159.53      171.56      2.72 o 
   2   7   0       63.51       80.44      1.97 o 
   3   7   0        1.59        5.40      0.84 o 
   4   7   0        3.10        4.26      0.59 o 
   5   7   0      149.23      147.70      2.55 o 
   6   7   0      797.48      788.61      8.82 o 
   7   7   0      545.23      565.65      8.87 o 
   8   7   0       18.69       19.67      2.17 o 
   9   7   0      388.58      374.68      8.50 o 
  10   7   0        9.74       12.57      2.35 o 
  11   7   0        9.80        7.89      2.54 o 
  12   7   0       20.56       17.70      2.48 o 
   0   8   0     2609.44     2687.61     47.46 o 
   1   8   0      284.80      274.30      4.96 o 
   2   8   0      154.15      145.75      3.36 o 
   3   8   0      508.62      496.21      7.44 o 
   4   8   0      536.24      537.37      7.74 o 
   5   8   0      158.80      163.87      2.93 o 
   6   8   0        1.47        2.69      0.72 o 
   7   8   0       63.80       59.87      2.92 o 
   8   8   0       57.91       62.11      3.49 o 
   9   8   0        9.55        6.02      2.07 o 
  10   8   0        0.33        0.93      2.06 o 
  11   8   0       87.37      114.94     12.96 o 
   1   9   0      261.30      265.41      6.92 o 
   2   9   0      679.51      621.77     12.56 o 
   3   9   0       10.99        9.07      1.34 o 
   4   9   0     3965.40     3888.64     44.96 o 
   5   9   0      429.72      420.28      7.52 o 
   6   9   0       40.08       39.70      2.24 o 
   7   9   0       43.10       46.36      4.14 o 
   8   9   0      257.12      277.08     10.18 o 
   9   9   0      215.85      225.03     12.08 o 
  10   9   0       36.02       37.59      5.76 o 
  11   9   0        3.69       -0.42      5.01 o 
   0  10   0      153.84      136.30      9.62 o 
   1  10   0      246.29      257.49      8.56 o 
   2  10   0       65.50       79.72      4.59 o 
   3  10   0      587.47      569.02     13.03 o 
   4  10   0      232.45      212.46      6.79 o 
   5  10   0       32.60       34.94      2.91 o 
   6  10   0      154.17      135.90      6.39 o 
   7  10   0       32.43       27.16      7.94 o 
   8  10   0        1.54        3.76      5.01 o 
   9  10   0       77.13       64.37     10.45 o 
  10  10   0       32.79       29.67      8.36 o 
   1  11   0      596.98      557.95     13.39 o 
   2  11   0      143.50      132.36      5.76 o 
   3  11   0      385.76      357.99     12.46 o 
   4  11   0        9.20        6.38      2.26 o 
   5  11   0       15.76       13.80      3.92 o 
   6  11   0       66.60       71.89     11.70 o 
   7  11   0        5.43       -2.09      4.18 o 
   8  11   0       83.59       98.64     13.79 o 
   9  11   0       12.06        9.19      6.69 o 
   0  12   0      166.51      170.27     10.03 o 
   1  12   0       28.15       30.00      3.34 o 
   2  12   0      203.39      198.88      7.46 o 
   3  12   0       18.75       19.44      2.88 o 
   4  12   0      208.24      209.51      7.49 o 
   5  12   0       15.14       15.05      2.90 o 
   6  12   0       39.29       27.17      8.78 o 
   7  12   0      116.70      104.50     14.63 o 
   8  12   0       35.90       33.02      9.61 o 
   1  13   0       53.55       50.70      4.31 o 
   2  13   0      249.76      262.95      9.10 o 
   3  13   0      123.87      132.02      6.28 o 
   4  13   0      107.75      122.34      6.02 o 
   5  13   0        0.33       -1.67      4.60 o 
   6  13   0       58.09       68.96     12.54 o 
   0  14   0        5.25        8.51      3.65 o 
   1  14   0       40.98       36.67      4.09 o 
   2  14   0        1.86       -0.83      2.01 o 
   3  14   0       65.34       66.02      5.03 o 
   4  14   0        6.16        8.27      3.55 o 
 -14   1   1        3.78        6.91      2.80 o 
 -13   1   1        9.26        5.99      2.44 o 
 -12   1   1        1.75        2.51      3.76 o 
 -11   1   1       88.53       76.08      9.61 o 
 -10   1   1       30.84       38.93     14.42 o 
  -9   1   1      444.33      441.37     15.54 o 
  -8   1   1        5.94        2.48      1.90 o 
  -7   1   1       88.07       84.19      3.12 o 
  -6   1   1      127.93      174.09      6.63 o 
  -5   1   1        0.44       12.12      8.36 o 
  -4   1   1      317.60      251.02      8.59 o 
  -3   1   1      437.29      495.73     17.63 o 
  -2   1   1    12728.68    11701.33    171.29 o 
  -1   1   1     1522.83     1490.01     16.95 o 
   0   1   1     1928.88     1952.65     18.94 o 
   1   1   1       61.87       66.60      1.02 o 
   2   1   1    10581.91     9950.52    197.24 o 
   3   1   1     1138.43     1123.36     13.68 o 
   4   1   1      139.73      123.93      2.58 o 
   5   1   1      668.17      774.93     12.34 o 
   6   1   1       72.23       75.48      2.57 o 
   7   1   1      948.37      946.47     15.36 o 
   8   1   1        2.28        3.61      1.31 o 
   9   1   1        9.35        3.64      1.90 o 
  10   1   1       70.55       77.46      5.47 o 
  11   1   1       17.73       24.41      3.63 o 
  12   1   1       73.95       76.97      7.53 o 
  13   1   1       42.37       36.57      6.05 o 
 -13   2   1      216.67      200.51      8.10 o 
 -12   2   1       13.67       16.72      9.61 o 
 -11   2   1      249.34      247.71     16.10 o 
 -10   2   1      766.63      726.88     32.26 o 
  -9   2   1     1514.67     1468.58     53.36 o 
  -8   2   1      849.30      862.20     14.20 o 
  -7   2   1      265.15      276.47      6.43 o 
  -6   2   1      129.80      149.29      6.13 o 
  -5   2   1       87.48       72.21      4.81 o 
  -4   2   1      571.70      516.46     11.20 o 
  -3   2   1     1465.57     1554.54     35.97 o 
  -2   2   1     6264.11     6368.94     63.54 o 
  -1   2   1    23341.31    22080.72    333.02 o 
   0   2   1     2934.88     3016.94     30.37 o 
   1   2   1      505.89      491.78      4.99 o 
   2   2   1      846.34      785.15      7.71 o 
   3   2   1     9465.71     9138.02    181.05 o 
   4   2   1      214.83      198.22      3.32 o 
   5   2   1     1305.36     1353.28     16.85 o 
   6   2   1       14.69       12.12      0.94 o 
   7   2   1       46.60       55.92      1.90 o 
   8   2   1      677.96      683.44     12.26 o 
   9   2   1       11.48       11.51      2.17 o 
  10   2   1      298.42      271.27     12.47 o 
  11   2   1      938.99      913.91     23.42 o 
  12   2   1       85.22       85.38      7.96 o 
  13   2   1      167.84      206.62     12.27 o 
 -13   3   1        3.07        6.69      2.42 o 
 -12   3   1       13.54       10.23      3.68 o 
 -11   3   1       53.95       46.66      4.03 o 
 -10   3   1       78.68       88.97      4.48 o 
  -9   3   1       99.04      103.97      5.55 o 
  -8   3   1     1283.92     1255.01     16.81 o 
  -7   3   1     1459.88     1468.75     26.85 o 
  -6   3   1     1297.44     1289.13     21.94 o 
  -5   3   1      166.40      144.38      3.21 o 
  -4   3   1      502.93      456.06      6.23 o 
  -3   3   1       13.06       15.88      0.72 o 
  -2   3   1     6940.74     7291.44     60.16 o 
  -1   3   1       21.08       33.40      0.71 o 
   0   3   1     2037.91     1974.07     20.29 o 
   1   3   1      156.24      170.84      1.86 o 
   2   3   1       62.93       55.79      0.95 o 
   3   3   1     1832.22     1795.99     17.13 o 
   4   3   1      188.22      155.98      2.50 o 
   5   3   1      201.44      256.44      4.01 o 
   6   3   1     2710.05     2762.89     33.15 o 
   7   3   1      530.18      525.28      7.95 o 
   8   3   1      384.61      384.67      6.51 o 
   9   3   1       35.61       31.99      2.74 o 
  10   3   1      804.15      811.33     20.78 o 
  11   3   1        2.83        7.04      2.73 o 
  12   3   1       38.94       36.36      8.36 o 
  13   3   1        5.53        8.36      5.85 o 
 -13   4   1       56.82       62.09      4.32 o 
 -12   4   1       80.80       82.07      6.09 o 
 -11   4   1        4.56        4.19      1.78 o 
 -10   4   1       57.74       57.03      3.38 o 
  -9   4   1      267.00      275.62      6.42 o 
  -8   4   1      459.45      453.12      8.92 o 
  -7   4   1        3.23        4.13      1.02 o 
  -6   4   1       77.82       86.06      2.75 o 
  -5   4   1        1.32        0.42      0.42 o 
  -4   4   1       36.94       25.50      1.13 o 
  -3   4   1      389.62      393.10      3.94 o 
  -2   4   1     1076.63     1141.31     10.22 o 
  -1   4   1      471.47      470.45      5.00 o 
   0   4   1      118.50      112.76      1.49 o 
   1   4   1     5582.55     5812.01     48.36 o 
   2   4   1       16.04       14.14      0.78 o 
   3   4   1      359.53      363.06      4.15 o 
   4   4   1       62.42       83.44      1.62 o 
   5   4   1      351.25      379.63      4.91 o 
   6   4   1      584.27      589.58      7.97 o 
   7   4   1        6.78        5.81      0.83 o 
   8   4   1        8.97        8.55      1.11 o 
   9   4   1       36.80       36.23      2.84 o 
  10   4   1      106.30      104.98      9.61 o 
  11   4   1       46.70       52.70      7.94 o 
  12   4   1       46.95       67.29     10.45 o 
  13   4   1        1.09       -0.42      4.60 o 
 -13   5   1       28.80       25.77      3.04 o 
 -12   5   1        6.91        9.57      1.97 o 
 -11   5   1       36.28       42.95      3.53 o 
 -10   5   1       41.33       42.93      3.21 o 
  -9   5   1       47.86       43.58      2.17 o 
  -8   5   1       67.38       58.33      2.94 o 
  -7   5   1        8.10        7.48      1.28 o 
  -6   5   1      537.19      500.54      7.41 o 
  -5   5   1        0.11        0.01      0.47 o 
  -4   5   1      233.34      251.47      3.42 o 
  -3   5   1      205.26      220.43      2.91 o 
  -2   5   1     1377.12     1423.11     12.73 o 
  -1   5   1        0.21        0.00      0.27 o 
   0   5   1      145.77      159.75      2.32 o 
   1   5   1       34.77       38.92      1.17 o 
   2   5   1      431.84      439.78      4.56 o 
   3   5   1      148.44      172.71      2.40 o 
   4   5   1     1320.00     1284.88     12.17 o 
   5   5   1      720.52      750.97      9.13 o 
   6   5   1        4.72        4.18      0.66 o 
   7   5   1        4.86        8.46      0.93 o 
   8   5   1       62.72       72.45      2.67 o 
   9   5   1        1.26        1.27      1.38 o 
  10   5   1      201.58      181.19      8.29 o 
  11   5   1       29.00       36.86      4.57 o 
  12   5   1      122.72      130.00     14.21 o 
 -12   6   1       39.41       57.36      3.83 o 
 -11   6   1       70.42       61.34      3.07 o 
 -10   6   1      294.16      319.35      8.60 o 
  -9   6   1      739.43      732.59     11.28 o 
  -8   6   1      327.32      305.74      6.46 o 
  -7   6   1        7.03        5.10      1.57 o 
  -6   6   1       23.20       26.84      1.54 o 
  -5   6   1        3.10        3.84      0.75 o 
  -4   6   1        2.18        2.12      0.49 o 
  -3   6   1      426.85      414.04      5.03 o 
  -2   6   1     1182.00     1222.08     12.22 o 
  -1   6   1      176.36      193.37      2.89 o 
   0   6   1      533.72      455.40      9.46 o 
   1   6   1       14.14       34.47      0.97 o 
   2   6   1      299.02      238.84      3.13 o 
   3   6   1       19.82       22.24      0.87 o 
   4   6   1      520.14      527.29      5.79 o 
   5   6   1      630.21      624.59      7.55 o 
   6   6   1       42.59       36.70      1.34 o 
   7   6   1      112.68      102.19      2.75 o 
   8   6   1      277.30      264.36      5.47 o 
   9   6   1        0.39       -0.88      1.15 o 
  10   6   1      291.64      290.58      9.24 o 
  11   6   1      305.56      300.11     11.42 o 
  12   6   1      188.69      212.11     12.24 o 
 -12   7   1      184.09      196.97      6.77 o 
 -11   7   1        0.45        0.19      1.71 o 
 -10   7   1       38.91       47.00      3.43 o 
  -9   7   1      512.47      542.81     10.82 o 
  -8   7   1        0.04       -0.98      0.98 o 
  -7   7   1       27.77       39.99      2.44 o 
  -6   7   1     1116.28     1123.28     14.54 o 
  -5   7   1     1237.70     1205.64     13.17 o 
  -4   7   1      531.59      495.22      6.28 o 
  -3   7   1      268.87      253.78      4.02 o 
  -2   7   1     1352.45     1298.30     15.34 o 
  -1   7   1      315.16      322.63      4.94 o 
   0   7   1      996.40      992.20     12.18 o 
   1   7   1        0.49        0.13      0.39 o 
   2   7   1      213.74      234.88      3.45 o 
   3   7   1      410.05      437.75      5.36 o 
   4   7   1      706.26      667.75      7.84 o 
   5   7   1        5.30        4.11      0.72 o 
   6   7   1      560.43      520.21      7.62 o 
   7   7   1     1909.60     1855.31     22.21 o 
   8   7   1      541.47      558.12      8.99 o 
   9   7   1       95.91       91.20      3.03 o 
  10   7   1       69.97       77.69      4.84 o 
  11   7   1       10.64       11.61      5.01 o 
  12   7   1        0.17       -0.58      3.34 o 
 -11   8   1        7.14        1.97      5.22 o 
 -10   8   1        0.51        0.67      1.81 o 
  -9   8   1        7.68        9.48      1.98 o 
  -8   8   1       90.11       84.58      4.00 o 
  -7   8   1       95.38       95.95      4.05 o 
  -6   8   1       75.75       75.12      2.62 o 
  -5   8   1       21.19       22.54      1.72 o 
  -4   8   1      585.14      586.51      8.78 o 
  -3   8   1       26.45       25.83      1.36 o 
  -2   8   1        9.34        6.86      0.89 o 
  -1   8   1        4.13        3.19      0.65 o 
   0   8   1       88.29       90.95      2.57 o 
   1   8   1        0.11        1.58      0.48 o 
   2   8   1      259.28      269.60      4.44 o 
   3   8   1        0.23        0.25      0.54 o 
   4   8   1      168.52      171.14      3.24 o 
   5   8   1       29.93       28.57      1.44 o 
   6   8   1       18.51       16.56      1.54 o 
   7   8   1      181.13      158.11      3.98 o 
   8   8   1        1.88        0.62      0.98 o 
   9   8   1        7.64        4.32      2.39 o 
  10   8   1        2.99        3.05      2.91 o 
  11   8   1       38.17       68.12     10.45 o 
 -10   9   1       49.90       42.63      9.19 o 
  -9   9   1        4.59        0.84      4.18 o 
  -8   9   1       15.61       15.04      6.27 o 
  -7   9   1        3.11        3.55      1.37 o 
  -6   9   1        4.48        7.32      1.57 o 
  -5   9   1       36.34       34.61      2.22 o 
  -4   9   1     2238.92     2191.00     27.32 o 
  -3   9   1      170.08      169.87      4.22 o 
  -2   9   1       13.72       10.47      1.53 o 
  -1   9   1       28.26       28.87      1.83 o 
   0   9   1       47.29       40.26      2.06 o 
   1   9   1        0.98        1.23      0.81 o 
   2   9   1      163.91      141.57      4.95 o 
   3   9   1      197.10      196.06      4.88 o 
   4   9   1       15.61       14.54      1.52 o 
   5   9   1      191.53      196.36      7.30 o 
   6   9   1      470.62      481.69     11.74 o 
   7   9   1       71.01       64.74      7.99 o 
   8   9   1        1.03        1.05      1.97 o 
   9   9   1        0.45       -1.42      1.97 o 
  10   9   1        0.09       -3.34      3.76 o 
 -10  10   1        7.13       11.70      6.27 o 
  -9  10   1       40.15       38.03      9.19 o 
  -8  10   1       37.52       43.88      9.61 o 
  -7  10   1        2.13        1.91      1.55 o 
  -6  10   1        1.05        1.19      1.53 o 
  -5  10   1       88.23       94.35      4.64 o 
  -4  10   1      103.86       87.76      8.97 o 
  -3  10   1       21.99       22.97      2.86 o 
  -2  10   1      102.68       94.88      6.31 o 
  -1  10   1      438.11      420.03     11.67 o 
   0  10   1      862.64      802.32     18.62 o 
   1  10   1       19.96       19.03      2.35 o 
   2  10   1      572.82      542.71     12.23 o 
   3  10   1      866.41      818.72     23.27 o 
   4  10   1      100.38      105.97      5.23 o 
   5  10   1       12.27        9.69      2.73 o 
   6  10   1       95.51       92.38     12.12 o 
   7  10   1       10.35        4.60      5.01 o 
   8  10   1       18.21       18.81      7.10 o 
   9  10   1       10.46        9.19      5.85 o 
  10  10   1        2.06        2.51      4.60 o 
  -9  11   1        6.73        3.34      5.85 o 
  -8  11   1      159.59      165.13     17.56 o 
  -7  11   1      110.75      129.50      7.11 o 
  -6  11   1      362.27      341.24     25.31 o 
  -5  11   1      776.47      757.50     19.13 o 
  -4  11   1      390.55      373.43     11.05 o 
  -3  11   1      322.35      297.13     14.33 o 
  -2  11   1       66.42       56.82      9.06 o 
  -1  11   1      266.56      251.53      8.92 o 
   0  11   1       22.53       21.45      3.02 o 
   1  11   1      118.43      110.34      5.80 o 
   2  11   1        1.03        3.25      1.86 o 
   3  11   1      398.50      376.43     11.40 o 
   4  11   1       53.47       46.03      4.76 o 
   5  11   1      122.24      122.85      7.35 o 
   6  11   1      279.66      264.31     20.91 o 
   7  11   1      335.85      309.94     23.42 o 
   8  11   1       29.08       26.33      8.36 o 
   9  11   1       85.76       71.47     11.70 o 
  -8  12   1       61.44       59.77     11.70 o 
  -7  12   1        0.32        1.38      1.93 o 
  -6  12   1       14.78       18.40      4.39 o 
  -5  12   1      102.92       95.79      6.19 o 
  -4  12   1       37.68       32.85      3.74 o 
  -3  12   1       30.41       27.60      3.21 o 
  -2  12   1       12.68       15.57      3.72 o 
  -1  12   1       79.91       89.83      5.51 o 
   0  12   1      229.66      233.46     10.08 o 
   1  12   1       23.33       22.36      3.31 o 
   2  12   1      917.89      872.22     18.98 o 
   3  12   1        6.66        4.96      2.57 o 
   4  12   1        1.17        1.55      2.57 o 
   5  12   1        7.15       18.39      7.52 o 
   6  12   1      293.76      294.42     23.42 o 
   7  12   1       14.66        9.19      6.69 o 
  -6  13   1        9.22        7.23      2.95 o 
  -5  13   1        4.04        0.29      2.53 o 
  -4  13   1        5.18        3.27      2.38 o 
  -3  13   1       10.50       16.02      3.29 o 
  -2  13   1       10.10        3.91      2.00 o 
  -1  13   1        0.28       -1.74      1.74 o 
   0  13   1       34.53       29.09      3.57 o 
   1  13   1       96.22      101.07      7.05 o 
   2  13   1        2.64        0.47      2.52 o 
   3  13   1        2.59        2.55      2.71 o 
   4  13   1       55.90       59.25      5.96 o 
   5  13   1      172.03      201.09     19.65 o 
   6  13   1       20.73       23.40      8.78 o 
  -4  14   1       12.62       11.09      3.30 o 
  -3  14   1       27.56       32.62      9.85 o 
  -2  14   1        8.32       15.18      3.85 o 
  -1  14   1       27.45       31.82      6.61 o 
   0  14   1      156.04      179.05     31.76 o 
   1  14   1       50.21       53.62      6.04 o 
   2  14   1       52.16       56.77      6.02 o 
   3  14   1       18.55       18.53      5.16 o 
   4  14   1       17.50       17.44      4.46 o 
 -14   0   2      265.99      255.50     15.89 o 
 -13   0   2      104.82      104.50      9.61 o 
 -12   0   2      163.12      137.97     10.45 o 
 -11   0   2      635.52      628.91     25.12 o 
 -10   0   2     1324.23     1220.26     41.14 o 
  -9   0   2      942.39      891.97     36.06 o 
  -8   0   2      621.83      527.90     23.46 o 
  -7   0   2       15.31        6.72      1.77 o 
  -5   0   2      494.78      501.00     12.95 o 
  -4   0   2     2519.91     2744.75     77.98 o 
  -3   0   2     1058.64     1028.37     30.41 o 
  -2   0   2     5381.83     5165.55     86.68 o 
  -1   0   2     4864.04     4995.91     85.70 o 
   0   0   2     2854.71     2971.65     53.83 o 
   1   0   2       14.65       14.63      1.21 o 
   2   0   2    62417.50    64543.73   1169.90 o 
   3   0   2    19512.95    19896.36    672.19 o 
   4   0   2     1585.75     1592.62     37.81 o 
   5   0   2        0.10        1.95      1.31 o 
   6   0   2       14.83       26.96      3.25 o 
   7   0   2      164.87      167.62      8.10 o 
   8   0   2      136.88      140.45      7.83 o 
   9   0   2      692.33      661.40     21.60 o 
  10   0   2        2.57        5.39      2.80 o 
  11   0   2        5.92        2.51      2.66 o 
  12   0   2       46.22       71.88     10.45 o 
  13   0   2       80.20       99.48     12.96 o 
 -14   1   2       22.66       27.77      4.28 o 
 -13   1   2        1.22       -0.84      2.07 o 
 -12   1   2        5.86        2.51      2.36 o 
 -11   1   2        5.96        3.74      1.81 o 
 -10   1   2        0.01        1.21      1.41 o 
  -9   1   2      704.47      684.86     19.57 o 
  -8   1   2     1294.14     1230.11     44.95 o 
  -7   1   2       89.45      109.53      8.36 o 
  -6   1   2     1269.87     1194.37     28.02 o 
  -5   1   2     2346.44     2292.01     43.26 o 
  -4   1   2     2843.21     2745.49     40.70 o 
  -3   1   2       23.04       24.18      1.15 o 
  -2   1   2    11055.38    10489.91    157.13 o 
  -1   1   2     7316.07     7232.05     93.12 o 
   0   1   2     3752.48     3859.69     62.51 o 
   1   1   2       35.62       46.07      0.85 o 
   2   1   2      189.57      228.39      2.76 o 
   3   1   2     8122.16     8435.89    218.22 o 
   4   1   2      377.49      410.65      7.39 o 
   5   1   2      427.91      415.25      6.04 o 
   6   1   2     1518.34     1532.47     19.10 o 
   7   1   2        3.47        2.36      0.79 o 
   8   1   2       83.31       74.45      3.39 o 
   9   1   2      743.61      731.37     16.41 o 
  10   1   2       18.04       16.13      2.88 o 
  11   1   2      143.14      137.99      6.64 o 
  12   1   2       75.61       75.25      7.53 o 
  13   1   2       38.74       48.48      6.94 o 
 -14   2   2        0.22        2.01      2.30 o 
 -13   2   2       52.69       43.45      4.70 o 
 -12   2   2        0.93       -0.14      1.70 o 
 -11   2   2      127.44      127.38      5.58 o 
 -10   2   2       16.92       15.73      2.34 o 
  -9   2   2      117.80      125.89     11.50 o 
  -8   2   2       13.21       14.31      3.55 o 
  -7   2   2      425.00      452.50      9.73 o 
  -6   2   2      376.25      359.00      7.92 o 
  -5   2   2      170.63      160.66      3.88 o 
  -4   2   2      552.20      588.06      8.35 o 
  -3   2   2     2127.08     2195.87     23.86 o 
  -2   2   2     1754.88     1758.48     19.16 o 
  -1   2   2    10560.58    10143.88    114.34 o 
   0   2   2      479.37      512.26      5.39 o 
   1   2   2      568.85      533.29      5.65 o 
   2   2   2      137.51      158.02      2.04 o 
   3   2   2      459.60      507.79      5.59 o 
   4   2   2      286.86      271.39      4.22 o 
   5   2   2      363.31      353.65      5.42 o 
   6   2   2     1889.52     2047.39     24.97 o 
   7   2   2      687.63      685.25      9.75 o 
   8   2   2      168.44      165.26      5.33 o 
   9   2   2       35.90       31.20      3.60 o 
  10   2   2        0.09        0.70      1.84 o 
  11   2   2      175.21      181.23      7.73 o 
  12   2   2       44.28       33.15      5.61 o 
  13   2   2       11.81        2.49      3.68 o 
 -13   3   2       77.00       72.89      5.07 o 
 -12   3   2       43.48       38.20      4.40 o 
 -11   3   2        2.85        3.33      1.34 o 
 -10   3   2       62.49       63.21      2.93 o 
  -9   3   2       63.92       68.66      4.65 o 
  -8   3   2       17.63       20.47      2.33 o 
  -7   3   2      235.35      222.29      5.71 o 
  -6   3   2      702.08      691.09     14.46 o 
  -5   3   2     1575.47     1716.76     22.10 o 
  -4   3   2      414.01      486.17      7.26 o 
  -3   3   2       98.28       78.58      1.46 o 
  -2   3   2     2209.69     2477.65     23.95 o 
  -1   3   2     1602.54     1748.62     17.16 o 
   0   3   2      152.00      171.64      2.65 o 
   1   3   2      262.27      251.77      3.08 o 
   2   3   2        0.15        0.18      0.26 o 
   3   3   2      141.18      130.75      2.04 o 
   4   3   2      181.48      171.78      2.57 o 
   5   3   2        0.75        2.89      0.50 o 
   6   3   2      621.56      643.58      9.34 o 
   7   3   2      204.27      198.98      3.96 o 
   8   3   2        0.17       -0.65      0.89 o 
   9   3   2        5.32        4.58      2.00 o 
  10   3   2      471.09      448.35     14.00 o 
  11   3   2      455.81      427.50     14.22 o 
  12   3   2       42.07       46.34      6.35 o 
  13   3   2        1.48        0.75      3.55 o 
 -13   4   2       49.99       52.64      3.92 o 
 -12   4   2       21.31       19.79      2.62 o 
 -11   4   2       19.80       17.57      2.06 o 
 -10   4   2      867.50      872.71     13.09 o 
  -9   4   2      930.51      882.27     12.82 o 
  -8   4   2       27.73       30.97      1.72 o 
  -7   4   2       77.31       79.40      3.29 o 
  -6   4   2      158.81      154.45      3.48 o 
  -5   4   2       30.28       32.52      1.05 o 
  -4   4   2      471.21      546.63      6.36 o 
  -3   4   2      852.78      907.23      9.64 o 
  -2   4   2      256.46      253.40      3.28 o 
  -1   4   2      847.27      839.46      9.30 o 
   0   4   2     4243.15     4402.32     42.95 o 
   1   4   2     2803.53     2755.89     27.19 o 
   2   4   2     1001.68      899.69      9.00 o 
   3   4   2        4.38        0.48      0.32 o 
   4   4   2      380.26      386.69      4.84 o 
   5   4   2       25.31       21.35      1.08 o 
   6   4   2        3.16        1.72      0.56 o 
   7   4   2      206.16      205.95      4.11 o 
   8   4   2       40.02       40.46      2.53 o 
   9   4   2       55.46       50.45      4.34 o 
  10   4   2      340.29      333.52     11.67 o 
  11   4   2      584.50      550.51     20.12 o 
  12   4   2      241.39      253.82     19.24 o 
  13   4   2       95.48       87.78     12.54 o 
 -13   5   2      173.77      178.15      6.72 o 
 -12   5   2       40.37       47.83      3.35 o 
 -11   5   2      109.91      117.89      4.46 o 
 -10   5   2       32.94       30.74      2.16 o 
  -9   5   2       72.98       71.11      2.56 o 
  -8   5   2      135.70      125.71      3.28 o 
  -7   5   2      140.35      135.14      3.59 o 
  -6   5   2      142.91      134.50      3.96 o 
  -5   5   2        1.89        5.97      0.57 o 
  -4   5   2      621.76      659.33      7.58 o 
  -3   5   2     3536.31     3799.95     35.10 o 
  -2   5   2     1419.64     1440.74     14.67 o 
  -1   5   2      369.50      480.09      5.99 o 
   0   5   2      697.97      753.16      8.29 o 
   1   5   2      403.45      492.17      6.39 o 
   2   5   2     1860.94     2017.67     19.16 o 
   3   5   2        0.90        1.10      0.39 o 
   4   5   2      182.94      163.21      2.75 o 
   5   5   2      110.20       87.54      1.88 o 
   6   5   2     1621.48     1585.92     17.72 o 
   7   5   2     2287.19     2264.10     26.88 o 
   8   5   2      227.40      211.43      4.57 o 
   9   5   2      124.27      141.98      5.88 o 
  10   5   2      103.65       98.08      6.35 o 
  11   5   2       50.49       53.93      6.64 o 
  12   5   2        3.07        0.42      4.18 o 
 -12   6   2       33.75       33.90      3.80 o 
 -11   6   2        0.12       -0.72      1.13 o 
 -10   6   2       28.46       31.31      2.92 o 
  -9   6   2        0.21        1.24      0.93 o 
  -8   6   2       71.87       70.48      3.13 o 
  -7   6   2       92.83       90.89      3.31 o 
  -6   6   2        1.18        1.16      0.55 o 
  -5   6   2        0.13       -0.34      0.47 o 
  -4   6   2       40.81       45.49      1.47 o 
  -3   6   2        6.28       10.04      0.71 o 
  -2   6   2      245.89      273.78      3.58 o 
  -1   6   2      765.40      878.00     10.16 o 
   0   6   2      451.96      484.25      5.82 o 
   1   6   2        7.85        8.53      0.70 o 
   2   6   2      443.98      453.36      5.59 o 
   3   6   2      125.94      152.58      2.63 o 
   4   6   2       34.43       37.46      1.42 o 
   5   6   2        8.00        4.14      0.69 o 
   6   6   2      155.06      158.91      3.30 o 
   7   6   2       13.28       15.82      1.41 o 
   8   6   2      113.92      106.30      3.24 o 
   9   6   2        2.83        0.89      1.56 o 
  10   6   2       41.24       44.62      4.58 o 
  11   6   2       13.17        9.19      5.43 o 
  12   6   2       28.22       25.49      7.94 o 
 -12   7   2        0.76       -0.60      1.34 o 
 -11   7   2       50.59       54.48      2.68 o 
 -10   7   2        0.05        0.90      1.50 o 
  -9   7   2        0.29       -1.37      1.37 o 
  -8   7   2      103.43       97.04      4.13 o 
  -7   7   2      299.46      302.69      8.08 o 
  -6   7   2      364.85      349.92      5.29 o 
  -5   7   2     1409.41     1367.40     15.50 o 
  -4   7   2      130.66      137.14      2.89 o 
  -3   7   2      488.01      484.07      8.84 o 
  -2   7   2        0.42        2.12      0.76 o 
  -1   7   2      162.08      150.47      3.78 o 
   0   7   2      253.07      293.47      4.40 o 
   1   7   2      323.84      313.23      4.57 o 
   2   7   2      622.77      662.42      8.64 o 
   3   7   2        4.26        1.49      0.54 o 
   4   7   2        1.87        2.08      0.59 o 
   5   7   2        8.27        5.71      0.83 o 
   6   7   2        1.20        2.52      0.87 o 
   7   7   2      106.37       92.75      2.65 o 
   8   7   2      193.42      174.99      5.15 o 
   9   7   2      414.16      409.31     11.47 o 
  10   7   2       78.76       80.73      7.89 o 
  11   7   2       85.11       80.13      7.67 o 
 -11   8   2      252.46      262.49     25.30 o 
 -10   8   2      547.31      579.70     14.51 o 
  -9   8   2       15.43       16.67      2.71 o 
  -8   8   2       87.78       91.60      4.49 o 
  -7   8   2      112.52      126.43      3.60 o 
  -6   8   2      740.35      729.09     10.60 o 
  -5   8   2      139.47      132.27      4.84 o 
  -4   8   2       61.00       65.72      2.31 o 
  -3   8   2        0.33        0.72      0.66 o 
  -2   8   2     1234.40     1162.20     16.55 o 
  -1   8   2      211.47      218.15      4.72 o 
   0   8   2      543.37      547.21     10.39 o 
   1   8   2       44.85       56.72      2.04 o 
   2   8   2      822.96      807.02     13.98 o 
   3   8   2      651.98      628.67     10.63 o 
   4   8   2      363.50      359.90      7.27 o 
   5   8   2      561.93      533.67      9.83 o 
   6   8   2        1.86        2.45      1.35 o 
   7   8   2      216.69      227.24      8.89 o 
   8   8   2       22.10       20.48      3.28 o 
   9   8   2       64.00       51.50      4.73 o 
  10   8   2       69.44       66.87     10.03 o 
  11   8   2        2.65        4.60      5.85 o 
 -10   9   2       65.39       67.29     11.28 o 
  -9   9   2       67.66       88.56      5.80 o 
  -8   9   2       17.74       22.71      1.83 o 
  -7   9   2      344.25      360.40      8.92 o 
  -6   9   2      400.34      396.10      9.66 o 
  -5   9   2      672.02      701.60     15.32 o 
  -4   9   2       86.25       86.95      3.63 o 
  -3   9   2       41.01       48.71      2.48 o 
  -2   9   2     4744.57     4726.88     59.64 o 
  -1   9   2      675.99      630.45     10.39 o 
   0   9   2      500.96      436.61      8.75 o 
   1   9   2       20.86       12.18      1.42 o 
   2   9   2       17.98       13.20      1.66 o 
   3   9   2      197.57      201.77      5.69 o 
   4   9   2      157.41      150.11      4.48 o 
   5   9   2      441.24      410.16      9.25 o 
   6   9   2      535.99      536.42     12.75 o 
   7   9   2      283.57      293.63     13.60 o 
   8   9   2       88.41       87.37      5.91 o 
   9   9   2       10.48       10.20      3.01 o 
  10   9   2       19.20       10.87      5.85 o 
 -10  10   2       86.67      110.76     14.21 o 
  -9  10   2       79.70       78.58     12.12 o 
  -8  10   2        1.94        1.55      1.55 o 
  -7  10   2       41.69       38.45      3.76 o 
  -6  10   2       87.46       83.60      5.85 o 
  -5  10   2        2.97        3.68      2.09 o 
  -4  10   2      609.61      595.05     18.84 o 
  -3  10   2       67.74       69.89     10.24 o 
  -2  10   2       38.22       40.43      4.17 o 
  -1  10   2      123.75      109.71      6.80 o 
   0  10   2      127.96      116.40      8.36 o 
   1  10   2      131.55      125.42      6.16 o 
   2  10   2      106.38      107.69      6.66 o 
   3  10   2       15.65       13.69      2.89 o 
   4  10   2       41.28       42.62      3.97 o 
   5  10   2      154.22      151.71      5.93 o 
   6  10   2       34.47       48.61      4.34 o 
   7  10   2      177.50      180.08      8.18 o 
   8  10   2       20.87       30.24      6.06 o 
   9  10   2        0.03        0.84      4.18 o 
  -9  11   2        3.16        2.51      5.43 o 
  -8  11   2        2.67        2.27      1.90 o 
  -7  11   2       34.56       46.81      4.60 o 
  -6  11   2       15.36       11.70      2.93 o 
  -5  11   2       77.56       78.53      6.90 o 
  -4  11   2       71.32       65.10      5.18 o 
  -3  11   2        0.00       -0.24      2.01 o 
  -2  11   2        0.32       -1.70      1.70 o 
  -1  11   2       44.39       33.62      6.48 o 
   0  11   2      146.64      133.93      8.24 o 
   1  11   2       19.38       17.75      3.71 o 
   2  11   2      312.23      278.73     12.76 o 
   3  11   2        2.38       -0.44      2.31 o 
   4  11   2      194.02      174.79     10.34 o 
   5  11   2      120.59      113.70     13.79 o 
   6  11   2       81.13       71.89     11.70 o 
   7  11   2       59.60       43.47      9.61 o 
   8  11   2       11.12        5.43      5.85 o 
  -8  12   2       66.41       80.09      9.19 o 
  -7  12   2       12.19       11.93      3.97 o 
  -6  12   2       14.23       16.30      3.76 o 
  -5  12   2        2.69        1.41      2.15 o 
  -4  12   2       18.74       14.18      4.60 o 
  -3  12   2       42.74       40.27      4.79 o 
  -2  12   2      257.11      262.17     11.83 o 
  -1  12   2        1.76        2.51      2.93 o 
   0  12   2        0.07        1.44      2.93 o 
   1  12   2      195.02      200.54     11.04 o 
   2  12   2      172.86      176.95     26.34 o 
   3  12   2       11.10       11.15      3.71 o 
   4  12   2       17.83       18.63      4.40 o 
   5  12   2        2.16        5.01      5.43 o 
   6  12   2      124.74      128.75     15.47 o 
   7  12   2        5.70        6.27      5.85 o 
  -6  13   2      135.55      145.65     14.42 o 
  -5  13   2      213.08      200.00     11.29 o 
  -4  13   2       97.87      101.86      7.19 o 
  -3  13   2        3.91        3.63      3.13 o 
  -2  13   2        0.30        4.11      2.53 o 
  -1  13   2        3.60        6.89      3.16 o 
   0  13   2      395.63      392.56     16.38 o 
   1  13   2        1.62        3.76      3.01 o 
   2  13   2       55.12       56.88      8.78 o 
   3  13   2       82.85       68.95      6.20 o 
   4  13   2      172.53      172.77      9.57 o 
   5  13   2       97.47      104.91     14.63 o 
   6  13   2       56.39       61.44     12.12 o 
  -4  14   2       11.22       13.86      4.55 o 
  -3  14   2       45.69       60.21      5.71 o 
  -2  14   2      304.15      311.51     12.41 o 
  -1  14   2       18.57       14.13      3.65 o 
   0  14   2        6.91        3.08      2.77 o 
   1  14   2       17.51       11.23      3.45 o 
   2  14   2       55.04       53.06      6.40 o 
   3  14   2       58.86       46.34      5.71 o 
 -14   1   3       78.97       75.61      5.42 o 
 -13   1   3        2.87        0.30      1.81 o 
 -12   1   3       16.44       12.27      4.47 o 
 -11   1   3        0.17        1.43      1.70 o 
 -10   1   3       88.71       79.57      4.44 o 
  -9   1   3      183.74      173.70      8.99 o 
  -8   1   3       17.05       15.16      4.39 o 
  -7   1   3      284.58      267.19      8.43 o 
  -6   1   3        6.29        1.36      0.84 o 
  -5   1   3      269.62      325.19      6.70 o 
  -4   1   3        0.95        1.04      0.46 o 
  -3   1   3      593.34      518.05      7.38 o 
  -2   1   3       58.87       42.51      1.17 o 
  -1   1   3      812.13      893.53     10.48 o 
   0   1   3       29.55       29.70      0.79 o 
   1   1   3    14524.96    14018.97    136.13 o 
   2   1   3     1617.53     1770.62     20.00 o 
   3   1   3     2192.57     2366.10     31.09 o 
   4   1   3     1741.22     1785.03     22.09 o 
   5   1   3     3692.05     3882.58     45.26 o 
   6   1   3      240.99      251.05      4.40 o 
   7   1   3       23.71       20.72      1.37 o 
   8   1   3      276.68      280.52      8.36 o 
   9   1   3      274.97      289.06      8.99 o 
  10   1   3       72.15       81.60      5.06 o 
  11   1   3        1.70        3.21      1.92 o 
  12   1   3      105.25      108.66      9.15 o 
  13   1   3        5.13        7.71      3.81 o 
 -14   2   3        0.71        0.26      1.99 o 
 -13   2   3        0.79        1.44      1.84 o 
 -12   2   3      107.52      107.03      7.30 o 
 -11   2   3     1320.23     1260.06     23.25 o 
 -10   2   3      989.44      937.33     17.90 o 
  -9   2   3       67.48       60.70      4.34 o 
  -8   2   3     1118.52     1099.15     19.29 o 
  -7   2   3      801.27      793.68     14.16 o 
  -6   2   3      703.41      739.42     11.90 o 
  -5   2   3     1194.98     1243.93     18.04 o 
  -4   2   3      351.56      374.84      6.49 o 
  -3   2   3      114.10       93.31      2.01 o 
  -2   2   3    19266.94    18535.73    318.27 o 
  -1   2   3        2.82        6.01      0.49 o 
   0   2   3     2235.69     2276.80     22.30 o 
   1   2   3     2995.07     2953.38     28.67 o 
   2   2   3     4458.88     4342.29     40.27 o 
   3   2   3       52.21       72.08      1.26 o 
   4   2   3     1834.22     1876.63     21.49 o 
   5   2   3     3564.86     3660.92     40.64 o 
   6   2   3      187.29      155.67      3.05 o 
   7   2   3        8.14        9.89      1.11 o 
   8   2   3      312.86      322.25      9.15 o 
   9   2   3        2.53        3.42      1.77 o 
  10   2   3      578.77      561.62     14.42 o 
  11   2   3        2.81        2.90      2.55 o 
  12   2   3      108.02      140.69     16.09 o 
  13   2   3      186.02      175.24     12.12 o 
 -13   3   3        2.44        5.32      2.16 o 
 -12   3   3      207.93      206.60      7.77 o 
 -11   3   3      239.37      228.69      7.14 o 
 -10   3   3      170.05      169.24      5.77 o 
  -9   3   3       86.20       83.71      4.29 o 
  -8   3   3       32.56       38.01      2.23 o 
  -7   3   3       99.21       96.05      3.15 o 
  -6   3   3      565.62      567.50      8.84 o 
  -5   3   3      867.52      935.09     12.96 o 
  -4   3   3     1106.84     1203.96     17.48 o 
  -3   3   3     8724.95     9127.91     95.94 o 
  -2   3   3     2999.26     2948.39     28.33 o 
  -1   3   3      698.57      841.34      9.17 o 
   0   3   3      883.17      835.80     10.81 o 
   1   3   3        0.06        2.43      0.44 o 
   2   3   3       21.90       23.76      0.99 o 
   3   3   3      125.06      138.98      2.19 o 
   4   3   3      187.90      265.83      3.55 o 
   5   3   3      621.76      620.44      8.07 o 
   6   3   3      125.69      144.84      3.11 o 
   7   3   3       84.14       79.10      3.13 o 
   8   3   3      396.37      389.16      9.86 o 
   9   3   3      556.68      563.44     14.68 o 
  10   3   3      142.87      137.16      6.43 o 
  11   3   3        8.06        9.71      3.06 o 
  12   3   3      100.65      118.07      9.44 o 
  13   3   3       19.62       24.16      5.59 o 
 -13   4   3        0.03       -0.10      2.39 o 
 -12   4   3        0.46        2.89      1.60 o 
 -11   4   3        7.35        7.29      1.67 o 
 -10   4   3        4.69        5.40      1.43 o 
  -9   4   3        1.40       -0.26      0.88 o 
  -8   4   3       39.36       39.45      2.21 o 
  -7   4   3      306.01      293.32      5.67 o 
  -6   4   3      306.58      325.02      6.25 o 
  -5   4   3      278.26      262.76      4.21 o 
  -4   4   3     5209.42     5408.84     57.70 o 
  -3   4   3        3.49        2.54      0.49 o 
  -2   4   3        7.44        4.97      0.46 o 
  -1   4   3       61.53       49.89      1.73 o 
   0   4   3       40.05       56.05      1.80 o 
   1   4   3       32.33       19.88      0.73 o 
   2   4   3       90.32       73.65      1.42 o 
   3   4   3     3717.53     4119.48     39.73 o 
   4   4   3       17.99       23.60      0.95 o 
   5   4   3     1113.44     1202.91     13.53 o 
   6   4   3      146.34      154.47      3.35 o 
   7   4   3        1.55        1.25      0.78 o 
   8   4   3       53.14       62.70      3.73 o 
   9   4   3       32.09       31.74      3.77 o 
  10   4   3        6.35       10.45      2.77 o 
  11   4   3        1.33       -0.56      2.17 o 
  12   4   3       14.22        7.89      3.68 o 
 -13   5   3        3.04        1.11      1.75 o 
 -12   5   3       30.97       34.35      4.26 o 
 -11   5   3       14.55       13.80      1.86 o 
 -10   5   3        3.40        2.59      1.17 o 
  -9   5   3       90.91       95.33      3.31 o 
  -8   5   3        0.43        0.37      0.76 o 
  -7   5   3       40.23       35.85      1.96 o 
  -6   5   3      939.61     1006.01     12.58 o 
  -5   5   3       11.32       13.01      0.87 o 
  -4   5   3      890.95      865.97      9.58 o 
  -3   5   3      121.51      128.12      2.49 o 
  -2   5   3      361.85      395.69      5.04 o 
  -1   5   3     2010.69     2202.65     26.35 o 
   0   5   3     2189.25     2295.92     27.41 o 
   1   5   3      237.39      262.75      5.73 o 
   2   5   3        0.12        1.12      0.38 o 
   3   5   3      308.50      318.32      4.06 o 
   4   5   3       22.83       31.45      1.08 o 
   5   5   3       17.12       17.99      0.97 o 
   6   5   3       67.54       59.88      2.06 o 
   7   5   3      192.98      208.36      4.77 o 
   8   5   3      150.24      156.29      5.90 o 
   9   5   3      146.23      139.34     11.46 o 
  10   5   3      123.49      122.75      7.04 o 
  11   5   3        7.12        1.47      3.09 o 
  12   5   3        2.26       -1.25      4.60 o 
 -12   6   3        3.26        5.99      1.80 o 
 -11   6   3      125.73      131.74      4.29 o 
 -10   6   3      323.79      322.50      7.20 o 
  -9   6   3        5.26        9.80      1.25 o 
  -8   6   3      223.64      230.88      6.18 o 
  -7   6   3      863.14      840.42     11.76 o 
  -6   6   3      263.82      285.30      4.75 o 
  -5   6   3       17.79       17.03      1.04 o 
  -4   6   3       44.10       49.91      1.80 o 
  -2   6   3      562.16      617.26      7.47 o 
  -1   6   3      601.04      634.84     10.25 o 
   0   6   3     1173.77     1219.60     15.98 o 
   1   6   3       64.17       65.18      2.05 o 
   2   6   3      379.22      342.80      4.59 o 
   3   6   3      357.50      326.49      4.52 o 
   4   6   3      271.43      238.89      3.71 o 
   5   6   3       17.30       15.70      1.04 o 
   6   6   3       40.28       48.01      1.74 o 
   7   6   3      264.61      284.87      6.45 o 
   8   6   3       89.44       89.39      4.69 o 
   9   6   3       17.59       35.33      3.25 o 
  10   6   3      135.26      106.83      8.42 o 
  11   6   3       67.55       67.71     10.45 o 
  12   6   3      118.51      124.57     14.63 o 
 -12   7   3      160.66      185.70      9.82 o 
 -11   7   3       96.04      107.31      8.12 o 
 -10   7   3      200.08      209.49      5.15 o 
  -9   7   3        1.85        0.07      0.89 o 
  -8   7   3       55.56       59.24      2.36 o 
  -7   7   3      883.65      880.24     13.22 o 
  -6   7   3      860.24      855.45     10.60 o 
  -5   7   3      250.25      242.05      4.41 o 
  -4   7   3     1323.80     1297.14     16.65 o 
  -3   7   3     1788.63     1797.52     24.64 o 
  -2   7   3      374.64      344.44      6.91 o 
  -1   7   3        2.35        0.95      0.69 o 
   0   7   3      110.91       90.69      2.46 o 
   1   7   3      460.77      442.57      6.92 o 
   2   7   3      618.13      614.20     11.11 o 
   3   7   3       64.06       68.61      1.92 o 
   4   7   3      206.26      194.82      3.35 o 
   5   7   3      646.58      622.57      7.79 o 
   6   7   3     1353.70     1272.28     19.15 o 
   7   7   3      131.97      134.27      5.41 o 
   8   7   3       82.37       85.76      5.55 o 
   9   7   3      545.58      527.00     15.78 o 
  10   7   3      234.79      237.09     17.98 o 
  11   7   3       73.13       65.62     10.45 o 
 -11   8   3      407.66      469.79     24.68 o 
 -10   8   3       80.47       92.42      5.99 o 
  -9   8   3      117.98      123.34      3.93 o 
  -8   8   3      195.67      185.88      5.36 o 
  -7   8   3       33.09       39.71      2.65 o 
  -6   8   3      118.75      108.93      3.19 o 
  -5   8   3      390.41      383.99      6.96 o 
  -4   8   3      368.81      371.01      7.54 o 
  -3   8   3      266.83      223.73      5.30 o 
  -2   8   3      119.86      114.93      3.64 o 
  -1   8   3       10.58       17.23      1.62 o 
   0   8   3      155.05      146.97      5.17 o 
   1   8   3       80.59       75.86      6.58 o 
   2   8   3       10.72       10.73      1.46 o 
   3   8   3       15.29       10.24      1.71 o 
   4   8   3       44.37       46.49      2.46 o 
   5   8   3      565.65      550.67     16.15 o 
   6   8   3       12.75       14.67      1.86 o 
   7   8   3       16.80       12.93      2.27 o 
   8   8   3       37.45       49.06      4.57 o 
   9   8   3      212.57      207.80      9.36 o 
  10   8   3       10.33        9.19      5.85 o 
  11   8   3       35.06       31.76      8.78 o 
 -11   9   3        0.64        0.84      4.18 o 
 -10   9   3      179.71      190.33     14.42 o 
  -9   9   3      119.02      123.58      4.69 o 
  -8   9   3      115.47      114.93      5.33 o 
  -7   9   3       86.83       84.69      3.77 o 
  -6   9   3       50.13       68.35      4.98 o 
  -5   9   3      135.35      113.57      4.52 o 
  -4   9   3       96.85       85.89      4.18 o 
  -3   9   3       48.23       44.84      2.48 o 
  -2   9   3      817.66      819.63     14.13 o 
  -1   9   3      509.14      512.76      9.95 o 
   0   9   3       48.98       47.16      2.64 o 
   1   9   3       40.98       41.25      2.83 o 
   2   9   3      100.42       96.61      5.10 o 
   3   9   3        0.24       -0.23      1.07 o 
   4   9   3      424.67      404.60      8.25 o 
   5   9   3       51.83       62.39      3.41 o 
   6   9   3      107.54      103.88      5.91 o 
   7   9   3        3.25        2.42      2.06 o 
   8   9   3       44.45       48.58      4.65 o 
   9   9   3      101.20      115.61      8.87 o 
  10   9   3        5.04        0.84      4.60 o 
 -10  10   3       33.07       34.69      9.61 o 
  -9  10   3      206.93      229.54      9.20 o 
  -8  10   3       16.80       17.97      2.51 o 
  -7  10   3       48.91       44.72      4.18 o 
  -6  10   3       19.21       14.63      2.93 o 
  -5  10   3       14.11       14.14      3.34 o 
  -4  10   3       41.45       43.72      4.10 o 
  -3  10   3        7.46       12.07      2.94 o 
  -2  10   3       66.43       54.88      3.47 o 
  -1  10   3      437.92      387.05     10.53 o 
   0  10   3      111.26      104.25      4.96 o 
   1  10   3      746.53      715.25     14.84 o 
   2  10   3      834.94      786.39     16.23 o 
   3  10   3      239.23      229.88      7.32 o 
   4  10   3        4.69        3.95      1.73 o 
   5  10   3      313.92      348.99     11.37 o 
   6  10   3       11.89       10.77      2.76 o 
   7  10   3       32.41       35.83      4.12 o 
   8  10   3        1.88        0.24      2.24 o 
   9  10   3       20.76       21.41      4.87 o 
  -9  11   3        9.83       12.57      2.35 o 
  -8  11   3       37.33       50.99      4.60 o 
  -7  11   3       67.25       86.52      6.27 o 
  -6  11   3      361.93      341.34     14.64 o 
  -5  11   3       80.66       89.94      5.88 o 
  -4  11   3      444.19      425.77     14.67 o 
  -3  11   3      647.35      587.50     18.70 o 
  -2  11   3      700.00      699.23     21.53 o 
  -1  11   3      123.88      107.35      7.11 o 
   0  11   3       29.26       26.05      4.10 o 
   1  11   3        9.88       10.52      3.39 o 
   2  11   3        1.04        2.51      2.51 o 
   3  11   3       29.59       27.15      4.82 o 
   4  11   3        1.35       -0.20      3.34 o 
   5  11   3        0.11       -2.51      3.76 o 
   6  11   3      240.95      244.21     20.07 o 
   7  11   3        0.39        0.84      3.76 o 
   8  11   3      321.95      321.20     23.42 o 
  -8  12   3      114.83      135.51     10.03 o 
  -7  12   3      204.11      205.71     10.87 o 
  -6  12   3       30.88       38.03      5.01 o 
  -5  12   3        0.40       -0.72      2.51 o 
  -4  12   3       70.40       77.40      6.02 o 
  -3  12   3       44.79       43.37      4.79 o 
  -2  12   3       32.92       25.91      4.40 o 
  -1  12   3       41.28       38.07      5.02 o 
   0  12   3       14.79        9.61      5.01 o 
   1  12   3      263.35      279.37     13.26 o 
   2  12   3       40.50       43.30      5.71 o 
   3  12   3        0.32       14.76      3.81 o 
   4  12   3      164.44      172.99     12.33 o 
   5  12   3      217.43      244.61     20.49 o 
   6  12   3        2.51        5.43      5.85 o 
   7  12   3       58.40       48.48     10.03 o 
  -6  13   3        4.07        4.60      3.34 o 
  -5  13   3       34.73       42.78      4.87 o 
  -4  13   3        0.86        1.16      2.93 o 
  -3  13   3        1.91        1.69      2.53 o 
  -2  13   3       17.10       17.69      3.92 o 
  -1  13   3      155.06      160.42      9.73 o 
   0  13   3       27.48       22.10      5.85 o 
   1  13   3       66.95       55.88      6.63 o 
   2  13   3       14.50       12.87      4.17 o 
   3  13   3      121.03      135.46      9.93 o 
   4  13   3      112.26      113.81      9.52 o 
   5  13   3       23.67       28.42      9.19 o 
  -4  14   3        5.91       10.45      4.18 o 
  -3  14   3       61.22       57.12      6.11 o 
  -2  14   3       26.50       29.32      5.01 o 
  -1  14   3       12.54       23.09      4.92 o 
   0  14   3      194.53      217.73     28.64 o 
   1  14   3        1.98       -0.32      3.09 o 
   2  14   3      159.17      185.50     16.51 o 
   3  14   3      163.16      204.12     16.93 o 
 -14   0   4      189.26      198.34     10.85 o 
 -13   0   4      121.06      134.16      8.54 o 
 -12   0   4     1043.37      956.52     27.03 o 
 -11   0   4      746.76      726.71     18.29 o 
 -10   0   4     1224.17     1151.68     25.05 o 
  -9   0   4     1002.83      984.94     21.61 o 
  -8   0   4     1036.62      928.80     20.09 o 
  -7   0   4      437.13      447.34     11.15 o 
  -6   0   4     3292.94     3201.89     56.59 o 
  -5   0   4     1262.53     1180.33     22.60 o 
  -4   0   4      666.93      731.41     14.63 o 
  -3   0   4      147.25      136.30      6.56 o 
  -2   0   4     1458.84     1473.54     26.80 o 
  -1   0   4     1251.62     1253.51     22.18 o 
   0   0   4     7803.19     7628.66    130.34 o 
   1   0   4     2516.13     2213.63     34.56 o 
   2   0   4      606.18      701.82     14.74 o 
   3   0   4     6829.53     7497.01    164.44 o 
   4   0   4     6857.45     7080.55    156.25 o 
   5   0   4     3755.85     3855.81     59.98 o 
   6   0   4      406.38      430.00      8.24 o 
   7   0   4      168.23      199.00      9.31 o 
   8   0   4      180.32      159.50      8.78 o 
   9   0   4     1034.46      956.07     31.45 o 
  10   0   4      273.79      258.82     12.57 o 
  11   0   4      111.29      108.68     12.54 o 
  12   0   4       49.76       65.20     10.87 o 
 -14   1   4       14.68       14.10      3.05 o 
 -13   1   4      328.82      320.18      9.52 o 
 -12   1   4      405.33      382.94     12.60 o 
 -11   1   4        4.23        7.21      2.05 o 
 -10   1   4        6.01        3.69      1.51 o 
  -9   1   4      148.55      145.06      5.07 o 
  -8   1   4       28.04       35.73      2.48 o 
  -7   1   4       25.70       15.16      2.29 o 
  -6   1   4      223.46      192.76      4.91 o 
  -5   1   4        2.04        3.46      0.72 o 
  -4   1   4     1818.03     1755.51     22.32 o 
  -3   1   4     2628.34     2703.89     33.60 o 
  -2   1   4     3467.74     3505.26     36.79 o 
  -1   1   4        9.14       14.62      1.05 o 
   0   1   4     1314.35     1233.57     15.60 o 
   1   1   4      148.54      148.84      2.24 o 
   2   1   4     1977.46     2171.51     24.11 o 
   3   1   4      687.47      763.39     10.72 o 
   4   1   4       60.38       70.55      2.22 o 
   5   1   4      554.15      606.48     10.52 o 
   6   1   4      937.94      928.07     12.25 o 
   7   1   4       63.78       49.26      3.74 o 
   8   1   4     2123.93     2051.76     36.72 o 
   9   1   4       88.12       93.39      5.07 o 
  10   1   4       22.16       14.85      3.50 o 
  11   1   4      151.82      180.38     10.93 o 
  12   1   4       84.00       97.36      9.01 o 
 -14   2   4       61.26       65.92      4.70 o 
 -13   2   4        3.19        0.03      1.77 o 
 -12   2   4        4.42        5.54      2.24 o 
 -11   2   4       58.94       71.74      4.65 o 
 -10   2   4        4.22        4.41      1.70 o 
  -9   2   4       26.64       23.07      2.26 o 
  -8   2   4       85.57       83.64      3.68 o 
  -7   2   4      233.81      248.20     11.53 o 
  -6   2   4      598.45      641.91     10.75 o 
  -5   2   4     2585.70     2697.43     33.69 o 
  -4   2   4       50.29       56.21      1.87 o 
  -3   2   4       49.19       52.11      1.60 o 
  -2   2   4     1052.37     1122.25     12.60 o 
  -1   2   4      887.52      879.65      9.37 o 
   0   2   4      123.54      149.18      2.19 o 
   1   2   4     1333.84     1439.11     15.47 o 
   2   2   4     2020.42     2201.54     24.49 o 
   3   2   4       57.20       65.16      1.22 o 
   4   2   4      596.01      600.04      7.25 o 
   5   2   4      548.61      604.75      7.98 o 
   6   2   4      308.00      294.18      5.11 o 
   7   2   4      353.37      338.58      7.47 o 
   8   2   4       19.49       26.47      2.87 o 
   9   2   4      102.54       98.68      5.22 o 
  10   2   4       46.90       47.53      5.52 o 
  11   2   4       96.83       87.77     22.15 o 
  12   2   4        3.48        2.09      3.21 o 
 -13   3   4        6.24       10.73      2.51 o 
 -12   3   4       37.84       35.40      3.58 o 
 -11   3   4        3.89        2.65      1.99 o 
 -10   3   4        1.80        1.53      1.35 o 
  -9   3   4      135.26      124.08      4.55 o 
  -8   3   4      212.13      187.18      5.49 o 
  -7   3   4      324.11      357.17      7.93 o 
  -6   3   4      252.66      297.65      6.69 o 
  -5   3   4        1.17        1.14      0.56 o 
  -4   3   4     7476.77     7749.27     92.28 o 
  -3   3   4     1060.26     1167.26     14.40 o 
  -2   3   4     1949.58     2118.84     21.75 o 
  -1   3   4        9.37       12.95      0.56 o 
   0   3   4        4.24       10.63      0.78 o 
   1   3   4      352.61      340.44      4.99 o 
   2   3   4       74.66       71.10      2.02 o 
   3   3   4        2.05        0.58      0.37 o 
   4   3   4       46.72       50.52      1.21 o 
   5   3   4       32.30       27.41      1.34 o 
   6   3   4      538.17      530.40      8.21 o 
   7   3   4       10.09       10.00      1.59 o 
   8   3   4      526.98      509.76     11.92 o 
   9   3   4      567.49      564.16     13.96 o 
  10   3   4      141.96      153.50      6.79 o 
  11   3   4        4.02        8.57      3.55 o 
  12   3   4       63.20       70.88      7.68 o 
 -13   4   4       20.25       19.75      3.03 o 
 -12   4   4      161.48      165.05      6.14 o 
 -11   4   4      285.67      272.87      7.90 o 
 -10   4   4        4.46        4.73      1.45 o 
  -9   4   4      276.19      256.32      6.21 o 
  -8   4   4      197.63      202.23      5.08 o 
  -7   4   4      141.97      137.34      3.83 o 
  -6   4   4       55.91       50.67      2.22 o 
  -5   4   4     2054.51     2166.17     27.78 o 
  -4   4   4      164.60      196.32      3.41 o 
  -3   4   4     3838.50     4308.90     43.52 o 
  -2   4   4      486.74      482.37      5.88 o 
  -1   4   4     1596.40     1691.65     18.89 o 
   0   4   4     3107.12     3197.60     34.68 o 
   1   4   4      322.17      308.81      5.95 o 
   2   4   4     1768.29     1691.02     17.25 o 
   3   4   4     2510.13     2522.58     25.10 o 
   4   4   4     1393.98     1360.25     13.61 o 
   5   4   4      676.24      666.03      7.84 o 
   6   4   4       25.63       24.36      1.72 o 
   7   4   4       83.79       82.24      3.14 o 
   8   4   4       11.80       10.53      1.79 o 
   9   4   4       18.94       16.73      2.75 o 
  10   4   4       49.24       40.51      3.87 o 
  11   4   4       25.74       27.08      5.29 o 
  12   4   4       81.15       83.44     14.84 o 
 -13   5   4       69.18       72.14      4.73 o 
 -12   5   4       66.60       64.42      3.89 o 
 -11   5   4       49.94       56.13      3.17 o 
 -10   5   4       28.15       30.75      2.33 o 
  -9   5   4       70.59       72.92      3.11 o 
  -8   5   4      315.10      296.68      6.47 o 
  -7   5   4      179.75      177.35      5.71 o 
  -6   5   4      182.93      194.67      4.56 o 
  -5   5   4      932.19      927.83     13.30 o 
  -4   5   4     4093.46     4096.21     39.89 o 
  -3   5   4        0.11        0.60      0.39 o 
  -2   5   4        9.18        5.28      0.71 o 
  -1   5   4     3189.51     3376.89     39.60 o 
   0   5   4     1559.45     1582.69     19.54 o 
   1   5   4      626.29      761.75      8.87 o 
   2   5   4      761.33      818.34      8.56 o 
   3   5   4       17.83       19.95      0.87 o 
   4   5   4     1052.40     1073.00     12.48 o 
   5   5   4      528.14      485.33      6.18 o 
   6   5   4      497.82      489.58      9.83 o 
   7   5   4      179.62      165.06      6.89 o 
   8   5   4      617.25      573.55     12.82 o 
   9   5   4      589.80      589.38     14.46 o 
  10   5   4      203.65      211.65      9.37 o 
  11   5   4      146.99      152.24     10.17 o 
  12   5   4      170.60      185.52     11.91 o 
 -12   6   4        7.50        9.28      3.47 o 
 -11   6   4       59.73       50.31      3.56 o 
 -10   6   4       39.49       41.13      2.58 o 
  -9   6   4       24.28       22.24      3.04 o 
  -8   6   4      597.39      623.96     11.24 o 
  -7   6   4      811.19      761.42     11.79 o 
  -6   6   4      192.51      192.20      4.19 o 
  -5   6   4      160.22      181.62      3.54 o 
  -4   6   4      658.85      648.72      8.53 o 
  -3   6   4       16.32       21.00      1.03 o 
  -2   6   4       92.12       99.27      2.30 o 
  -1   6   4      323.47      327.09      5.50 o 
   0   6   4      948.63     1008.09     13.35 o 
   1   6   4        7.52       10.07      0.97 o 
   2   6   4      698.55      795.38     12.17 o 
   3   6   4      126.23      117.34      2.21 o 
   4   6   4      263.19      267.40      3.86 o 
   5   6   4      180.87      187.90      3.64 o 
   6   6   4        4.72        7.04      1.31 o 
   7   6   4        5.88        3.59      1.26 o 
   8   6   4       25.60       27.34      2.56 o 
   9   6   4      127.62      146.70      6.31 o 
  10   6   4       67.40       61.27      5.36 o 
  11   6   4        3.76        0.42      5.01 o 
 -12   7   4        0.01       -0.84      1.55 o 
 -11   7   4        2.05        3.76      1.55 o 
 -10   7   4        4.95        4.79      1.48 o 
  -9   7   4       98.51       98.11      3.83 o 
  -8   7   4      113.91      104.64      3.44 o 
  -7   7   4      307.34      328.22      7.51 o 
  -6   7   4     1725.79     1683.82     27.03 o 
  -5   7   4      119.65      111.87      3.27 o 
  -4   7   4      216.38      192.38      3.83 o 
  -3   7   4      283.09      271.79      4.59 o 
  -2   7   4      173.18      185.36      4.63 o 
  -1   7   4       46.80       42.23      2.12 o 
   0   7   4       55.51       57.36      3.19 o 
   1   7   4     1220.04     1247.56     17.73 o 
   2   7   4      128.05      134.13      3.16 o 
   3   7   4        0.03       -0.14      0.60 o 
   4   7   4       53.09       54.05      2.53 o 
   5   7   4      343.49      341.08      7.07 o 
   6   7   4       66.19       51.45      4.05 o 
   7   7   4       46.51       44.46      4.09 o 
   8   7   4       65.67       63.09      7.78 o 
   9   7   4       15.62       17.05      3.19 o 
  10   7   4       46.02       41.79      8.78 o 
  11   7   4       84.69       84.43     12.12 o 
 -11   8   4      107.21      115.83      4.93 o 
 -10   8   4       98.47      115.89     13.17 o 
  -9   8   4      209.91      221.30      6.60 o 
  -8   8   4      745.26      744.51     15.97 o 
  -7   8   4      368.33      346.73      8.92 o 
  -6   8   4      156.69      152.38      8.63 o 
  -5   8   4      411.36      406.22      8.91 o 
  -4   8   4      119.61      118.52      3.82 o 
  -3   8   4      785.10      750.22     12.91 o 
  -2   8   4      124.53      118.82      3.84 o 
  -1   8   4       12.70        6.69      1.88 o 
   0   8   4      209.05      193.78      5.10 o 
   1   8   4      551.66      565.93     10.70 o 
   2   8   4      243.53      242.97      7.23 o 
   3   8   4      224.11      215.22      5.30 o 
   4   8   4       88.77       79.04      3.21 o 
   5   8   4        0.87        0.47      1.11 o 
   6   8   4       72.02       78.41      4.40 o 
   7   8   4      347.97      343.67     11.80 o 
   8   8   4       34.88       37.77      4.33 o 
   9   8   4        1.48       -1.60      2.50 o 
  10   8   4        9.51        5.01      5.43 o 
 -11   9   4       72.18       86.94     10.03 o 
 -10   9   4       26.44       32.68      2.68 o 
  -9   9   4       47.83       48.39      3.09 o 
  -8   9   4      111.27      106.03      4.30 o 
  -7   9   4       76.73       73.19      4.10 o 
  -6   9   4       54.04       57.56      3.29 o 
  -5   9   4      241.53      268.04      7.71 o 
  -4   9   4      660.14      674.88     15.16 o 
  -3   9   4      273.99      262.54      7.63 o 
  -2   9   4      318.42      310.21      7.07 o 
  -1   9   4      146.77      129.37      4.17 o 
   0   9   4     1196.48     1187.63     21.25 o 
   1   9   4      550.35      482.55      9.78 o 
   2   9   4      128.67      118.11      4.28 o 
   3   9   4      287.70      270.75      7.02 o 
   4   9   4      343.02      334.90      7.37 o 
   5   9   4      475.07      483.43     16.36 o 
   6   9   4       10.28        5.80      2.39 o 
   7   9   4      471.56      433.00     18.27 o 
   8   9   4      180.90      156.74     14.18 o 
   9   9   4       87.77       95.75      8.12 o 
 -10  10   4        2.85        0.84      1.67 o 
  -9  10   4       26.20       29.25      3.34 o 
  -8  10   4       58.87       69.80      5.02 o 
  -7  10   4       54.90       61.68      4.10 o 
  -6  10   4      109.37      107.55      4.72 o 
  -5  10   4       64.18       66.76      3.77 o 
  -4  10   4      318.69      302.52     10.63 o 
  -3  10   4        5.57        1.70      1.45 o 
  -2  10   4       87.79       90.08      4.54 o 
  -1  10   4      201.96      196.11      6.92 o 
   0  10   4       26.03       22.77      2.91 o 
   1  10   4      229.28      250.10      7.40 o 
   2  10   4      161.31      173.72      6.15 o 
   3  10   4       13.40       12.91      2.16 o 
   4  10   4      982.88      985.26     23.41 o 
   5  10   4       32.41       34.66      3.83 o 
   6  10   4      108.18      105.54      6.40 o 
   7  10   4      107.71       96.75      6.40 o 
   8  10   4       19.47       16.88      5.64 o 
   9  10   4        0.33        0.65      4.18 o 
  -9  11   4        1.55       -0.42      2.09 o 
  -8  11   4        0.34       -1.67      1.67 o 
  -7  11   4       43.03       48.48      5.02 o 
  -6  11   4      110.82      127.49      7.94 o 
  -5  11   4       27.59       28.46      7.94 o 
  -4  11   4       56.68       60.44     10.87 o 
  -3  11   4       27.86       20.60      3.48 o 
  -2  11   4       15.82       17.31      3.51 o 
  -1  11   4       90.61      103.04     13.17 o 
   0  11   4       72.73       59.91      5.92 o 
   1  11   4      389.43      361.33     14.68 o 
   2  11   4        1.07        3.45      2.70 o 
   3  11   4      466.97      491.83     18.69 o 
   4  11   4      119.24      106.63      8.39 o 
   5  11   4        0.24        0.42      3.34 o 
   6  11   4      146.99      149.24     15.05 o 
   7  11   4       40.27       54.33     10.03 o 
   8  11   4        9.72       -1.25      4.60 o 
  -8  12   4      169.47      184.78     10.03 o 
  -7  12   4        0.04       -1.67      2.09 o 
  -6  12   4       20.63       23.40      4.18 o 
  -5  12   4        0.01       -1.01      2.01 o 
  -4  12   4        7.76       10.60      3.21 o 
  -3  12   4       14.30       18.58      5.85 o 
  -2  12   4        0.08       -1.61      2.01 o 
  -1  12   4       29.39       33.99      4.92 o 
   0  12   4      146.31      159.12      9.44 o 
   1  12   4      174.09      169.17     10.04 o 
   2  12   4      134.12      138.08      9.34 o 
   3  12   4        2.02       -2.36      2.36 o 
   4  12   4       91.93      111.25     21.32 o 
   5  12   4      143.30      142.97     15.89 o 
   6  12   4      108.91      116.62     14.63 o 
  -6  13   4        2.90        1.67      2.93 o 
  -5  13   4      102.79      104.38     13.38 o 
  -4  13   4      105.69      119.25     10.66 o 
  -3  13   4      115.50      111.84      9.20 o 
  -2  13   4       93.51       99.21      7.63 o 
  -1  13   4       81.22       90.20      7.63 o 
   0  13   4       39.96       48.58     15.67 o 
   1  13   4       39.41       43.39      6.12 o 
   2  13   4        0.40       -1.25      2.93 o 
   3  13   4        1.17        4.76      3.39 o 
   4  13   4       29.73       55.16     11.28 o 
   5  13   4       20.15       16.30      7.10 o 
  -3  14   4        0.59        1.65      2.70 o 
  -2  14   4        0.18        0.68      2.70 o 
  -1  14   4        8.75        7.72      6.48 o 
   0  14   4      541.15      590.64     22.12 o 
   1  14   4       41.82       54.96     10.03 o 
   2  14   4        3.64        2.96      3.61 o 
 -14   1   5       41.63       43.56      5.07 o 
 -13   1   5      322.47      307.95      9.37 o 
 -12   1   5      375.00      374.78     10.11 o 
 -11   1   5        8.48        8.73      1.75 o 
 -10   1   5      148.35      134.16      4.44 o 
  -9   1   5       19.61       18.16      1.84 o 
  -8   1   5      135.60      124.24      3.78 o 
  -7   1   5       37.97       44.08      2.20 o 
  -6   1   5      145.51      142.64      3.64 o 
  -5   1   5        0.30        0.81      0.61 o 
  -4   1   5       41.15       30.49      1.43 o 
  -3   1   5      343.12      407.12      5.86 o 
  -2   1   5       34.50       26.51      1.02 o 
  -1   1   5     1334.12     1253.35     14.01 o 
   0   1   5      165.78      151.75      2.65 o 
   1   1   5     1536.52     1656.12     20.04 o 
   2   1   5      498.12      530.39      6.73 o 
   3   1   5     1538.81     1700.36     20.49 o 
   4   1   5      232.00      243.41      4.99 o 
   5   1   5     1233.75     1239.17     19.35 o 
   6   1   5       96.47       90.69      2.92 o 
   7   1   5     2019.27     1952.91     34.76 o 
   8   1   5      177.34      158.85      7.97 o 
   9   1   5      151.41      162.00      6.63 o 
  10   1   5        0.11        0.61      1.65 o 
  11   1   5       21.13       32.24      7.73 o 
  12   1   5       23.46       24.80      6.27 o 
 -13   2   5        0.44       -0.06      1.66 o 
 -12   2   5       27.95       23.85      2.85 o 
 -11   2   5      209.17      185.50      5.86 o 
 -10   2   5      573.39      528.37     10.76 o 
  -9   2   5      591.04      579.44     11.09 o 
  -8   2   5     1227.44     1165.46     18.42 o 
  -7   2   5      380.91      344.56      6.62 o 
  -6   2   5     2342.50     2337.54     30.05 o 
  -5   2   5      948.65      971.79     12.68 o 
  -4   2   5       33.00       34.64      1.41 o 
  -3   2   5      640.27      689.79      8.99 o 
  -2   2   5      406.93      466.50      8.31 o 
  -1   2   5     1064.17     1091.62     13.11 o 
   0   2   5     3298.85     3272.52     37.06 o 
   1   2   5      302.74      308.19      4.03 o 
   2   2   5     1403.91     1316.59     14.32 o 
   3   2   5     1633.62     1613.57     19.75 o 
   4   2   5      750.92      777.80     10.44 o 
   5   2   5        0.19        0.71      0.70 o 
   6   2   5     1074.68     1084.17     17.76 o 
   7   2   5      137.55      152.33      6.20 o 
   8   2   5      115.61      117.46      5.79 o 
   9   2   5        4.53        5.33      1.96 o 
  10   2   5       88.75       86.16      5.37 o 
  11   2   5      117.05      117.86      9.15 o 
  12   2   5       67.66       77.11      8.28 o 
 -13   3   5      211.25      207.31     10.08 o 
 -12   3   5       49.10       45.79      3.80 o 
 -11   3   5       58.94       54.70      4.08 o 
 -10   3   5       27.41       27.30      2.91 o 
  -9   3   5       66.39       71.57      4.36 o 
  -8   3   5      212.16      207.65      5.42 o 
  -7   3   5       20.13       15.99      1.64 o 
  -6   3   5        0.08       -0.54      0.69 o 
  -5   3   5      655.23      664.72      9.92 o 
  -4   3   5     1988.63     1917.29     22.73 o 
  -3   3   5      865.85      904.38     12.21 o 
  -2   3   5     2376.11     2443.74     27.93 o 
  -1   3   5       25.97       42.24      1.05 o 
   0   3   5      762.59      699.28      8.33 o 
   1   3   5      402.61      392.89      4.80 o 
   2   3   5      821.74      834.24     10.24 o 
   3   3   5      209.03      245.69      3.70 o 
   4   3   5      146.74      138.94      2.40 o 
   5   3   5       14.10       18.78      0.96 o 
   6   3   5     1090.37     1018.76     15.67 o 
   7   3   5      302.57      297.51      8.52 o 
   8   3   5       66.46       79.84      7.18 o 
   9   3   5        1.53        0.96      1.65 o 
  10   3   5      117.41      124.00      7.22 o 
  11   3   5      553.20      596.45     22.17 o 
  12   3   5       19.36       14.61      7.94 o 
 -13   4   5        1.39        2.52      1.79 o 
 -12   4   5        0.00        1.73      1.57 o 
 -11   4   5        4.96        2.51      1.46 o 
 -10   4   5        0.68       -0.74      1.07 o 
  -9   4   5       14.03       19.84      1.98 o 
  -8   4   5      484.53      472.09     11.12 o 
  -7   4   5       96.45      116.30      3.61 o 
  -6   4   5        3.81        5.20      1.11 o 
  -5   4   5        0.93        0.85      0.74 o 
  -4   4   5        0.09        3.11      1.20 o 
  -3   4   5       37.15       37.06      1.26 o 
  -2   4   5     2452.59     2662.27     27.36 o 
  -1   4   5        9.96       10.90      1.04 o 
   0   4   5      585.64      666.64      9.51 o 
   1   4   5      354.22      384.64      5.34 o 
   2   4   5       81.21       67.73      1.87 o 
   3   4   5      599.64      603.33      8.37 o 
   4   4   5        3.56        6.68      0.64 o 
   5   4   5       42.70       57.19      1.63 o 
   6   4   5       92.11      113.21      3.55 o 
   7   4   5        3.21        2.34      1.25 o 
   8   4   5       78.21       75.48      3.79 o 
   9   4   5       24.19       27.07      3.27 o 
  10   4   5      152.79      167.18      9.08 o 
  11   4   5        6.79       11.84      3.92 o 
  12   4   5        5.05        1.53      3.39 o 
 -13   5   5       11.15       10.66      2.21 o 
 -12   5   5       12.17       17.01      2.26 o 
 -11   5   5       35.84       40.55      2.82 o 
 -10   5   5       28.82       32.95      2.96 o 
  -9   5   5        9.77        9.57      1.62 o 
  -8   5   5       10.53       10.50      2.18 o 
  -7   5   5      159.31      146.62      3.85 o 
  -6   5   5        0.01        1.37      1.01 o 
  -5   5   5     1324.68     1261.30     17.08 o 
  -4   5   5     1354.68     1395.97     17.26 o 
  -3   5   5      198.10      222.51      3.53 o 
  -2   5   5      226.11      223.23      3.35 o 
  -1   5   5      943.63      940.83     12.15 o 
   0   5   5      747.77      834.70     11.01 o 
   1   5   5       33.07       34.05      1.99 o 
   2   5   5       99.65      103.40      1.91 o 
   3   5   5       21.70       15.87      0.86 o 
   4   5   5       83.53       75.16      2.15 o 
   5   5   5       59.55       52.78      1.91 o 
   6   5   5        2.76        2.13      1.01 o 
   7   5   5       94.77       89.47      3.94 o 
   8   5   5       84.20       80.15      3.94 o 
   9   5   5      204.82      244.22      8.40 o 
  10   5   5        1.92        0.42      2.17 o 
  11   5   5       45.85       55.43      6.78 o 
 -12   6   5       89.85       91.67     10.81 o 
 -11   6   5       22.01       23.10      2.43 o 
 -10   6   5       14.49       13.31      1.77 o 
  -9   6   5        9.39        8.89      1.48 o 
  -8   6   5      572.51      543.52      9.43 o 
  -7   6   5        1.98        2.26      1.01 o 
  -6   6   5      792.71      786.01     11.07 o 
  -5   6   5      141.02      138.54      3.28 o 
  -4   6   5      495.34      496.67      6.96 o 
  -3   6   5      180.20      206.74      3.69 o 
  -2   6   5      211.65      209.73      3.60 o 
  -1   6   5       33.80       29.83      1.78 o 
   0   6   5      364.55      366.79      6.05 o 
   1   6   5      307.18      310.22      5.41 o 
   2   6   5     2762.17     2808.14     36.80 o 
   3   6   5      267.91      277.68      3.88 o 
   4   6   5      117.43      112.02      2.37 o 
   5   6   5      185.09      181.10      4.16 o 
   6   6   5      345.87      319.92      9.67 o 
   7   6   5       97.34       99.71      4.22 o 
   8   6   5        7.15        9.16      1.92 o 
   9   6   5       97.90       98.06      6.24 o 
  10   6   5       14.73       15.93      7.31 o 
  11   6   5        4.62       -0.42      4.60 o 
 -12   7   5      231.88      269.48     10.99 o 
 -11   7   5       16.33       17.92      2.37 o 
 -10   7   5       17.17       25.98      2.44 o 
  -9   7   5        3.49        0.65      1.07 o 
  -8   7   5       69.01       76.78      3.35 o 
  -7   7   5      108.75      107.25      6.64 o 
  -6   7   5      694.54      745.31     12.59 o 
  -5   7   5      837.03      895.90     13.31 o 
  -4   7   5     1269.35     1200.37     18.78 o 
  -3   7   5       75.00       82.98      2.98 o 
  -2   7   5     1196.97     1185.81     16.60 o 
  -1   7   5     1592.88     1567.77     23.83 o 
   0   7   5       14.53       19.07      1.69 o 
   1   7   5      136.40      127.12      3.54 o 
   2   7   5      144.46      130.26      3.64 o 
   3   7   5        4.36        7.80      1.32 o 
   4   7   5      113.37       97.65      3.34 o 
   5   7   5      123.26      125.29      4.99 o 
   6   7   5      165.15      160.70      7.30 o 
   7   7   5      401.53      358.08     11.83 o 
   8   7   5      291.86      287.78     10.70 o 
   9   7   5       55.99       72.99      6.78 o 
  10   7   5      168.68      173.50     16.30 o 
 -11   8   5        6.13        5.57      2.51 o 
 -10   8   5        1.45       -0.15      1.25 o 
  -9   8   5      223.11      218.77      6.95 o 
  -8   8   5        1.74        5.46      1.58 o 
  -7   8   5       18.84       16.32      2.47 o 
  -6   8   5      381.60      348.97      9.04 o 
  -5   8   5       15.46       17.04      2.02 o 
  -4   8   5        2.89        1.50      1.05 o 
  -3   8   5        7.94       12.85      1.56 o 
  -2   8   5      146.53      133.59      4.18 o 
  -1   8   5        0.08        0.82      0.86 o 
   0   8   5      312.90      292.11      6.76 o 
   1   8   5      388.87      374.55     12.26 o 
   2   8   5      219.71      218.55      5.82 o 
   3   8   5      618.95      590.06     11.38 o 
   4   8   5       72.10       63.77      2.93 o 
   5   8   5      558.81      549.24     15.29 o 
   6   8   5       12.00       11.51      2.11 o 
   7   8   5       12.48       14.06      3.03 o 
   8   8   5        2.59       -0.29      2.00 o 
   9   8   5       75.95       79.39      8.36 o 
  10   8   5       16.33       17.55      7.10 o 
 -11   9   5        2.77        5.85      2.09 o 
 -10   9   5       31.80       37.30     10.24 o 
  -9   9   5       37.08       37.33      5.02 o 
  -8   9   5        0.27        0.56      2.09 o 
  -7   9   5       95.61       96.14      4.79 o 
  -6   9   5      104.30       97.36      5.51 o 
  -5   9   5       26.22       27.21      2.57 o 
  -4   9   5       23.10       29.84      2.60 o 
  -3   9   5        9.29        9.67      1.85 o 
  -2   9   5       81.92       81.57      3.68 o 
  -1   9   5      497.89      471.41     10.62 o 
   0   9   5      854.71      867.14     15.18 o 
   1   9   5      255.06      254.30      9.79 o 
   2   9   5      307.25      293.52      7.29 o 
   3   9   5       59.63       66.39      3.63 o 
   4   9   5        8.08        6.99      1.97 o 
   5   9   5        1.46       -1.65      1.65 o 
   6   9   5       27.42       30.31      3.89 o 
   7   9   5       96.96      108.50     10.48 o 
   8   9   5       30.49       32.23      5.17 o 
   9   9   5       77.95       84.42      7.83 o 
 -10  10   5      149.66      168.47      7.94 o 
  -9  10   5      114.19      111.28      8.15 o 
  -8  10   5      193.52      201.17     11.50 o 
  -7  10   5       93.44      104.00      7.11 o 
  -6  10   5      103.00       99.89      4.52 o 
  -5  10   5       16.02       12.72      2.06 o 
  -4  10   5        7.04        5.67      1.65 o 
  -3  10   5       19.86       16.27      2.26 o 
  -2  10   5        2.39       -0.26      1.42 o 
  -1  10   5      152.52      141.36      5.96 o 
   0  10   5       54.51       61.87      4.19 o 
   1  10   5      357.96      329.71     16.56 o 
   2  10   5       37.17       35.94      3.08 o 
   3  10   5      317.33      308.09      8.82 o 
   4  10   5      481.42      484.34     14.29 o 
   5  10   5      159.57      166.46      7.82 o 
   6  10   5        0.91        1.31      2.06 o 
   7  10   5      135.42      141.35      9.74 o 
   8  10   5       13.06       13.16      4.43 o 
  -9  11   5       42.15       45.55      4.60 o 
  -8  11   5        0.30       -1.25      2.09 o 
  -7  11   5       66.05       81.08      6.27 o 
  -6  11   5       86.31       94.46      7.11 o 
  -5  11   5       74.83       74.26      7.73 o 
  -4  11   5      339.70      339.77     12.75 o 
  -3  11   5      122.20      129.36      7.53 o 
  -2  11   5      205.33      218.30     10.15 o 
  -1  11   5      336.10      303.21     12.66 o 
   0  11   5      374.87      348.64     14.37 o 
   1  11   5        6.58        3.15      1.87 o 
   2  11   5       22.26       27.54      3.38 o 
   3  11   5        1.93       -0.18      2.51 o 
   4  11   5        9.39        7.29      2.57 o 
   5  11   5        0.05        0.25      2.50 o 
   6  11   5       51.18       56.33      6.61 o 
   7  11   5        2.59       -0.84      4.18 o 
  -7  12   5        0.76       -2.09      2.09 o 
  -6  12   5       68.19       78.99      7.11 o 
  -5  12   5      139.07      153.65     10.66 o 
  -4  12   5      213.22      237.59     10.73 o 
  -3  12   5       25.02       27.33      8.57 o 
  -2  12   5       12.60       15.15      3.79 o 
  -1  12   5       13.81       15.17      7.31 o 
   0  12   5       33.68       37.71      5.29 o 
   1  12   5        1.19        4.35      2.78 o 
   2  12   5        8.43       10.83      3.81 o 
   3  12   5       77.72       90.40      8.03 o 
   4  12   5        5.12        5.43      5.01 o 
   5  12   5       26.34       35.94      8.78 o 
   6  12   5        0.19       -1.25      4.18 o 
  -5  13   5       35.78       35.82      4.71 o 
  -4  13   5       26.52       30.31      4.62 o 
  -3  13   5        6.73        4.30      2.91 o 
  -2  13   5        2.94        2.51      2.95 o 
  -1  13   5        1.24        0.69      2.50 o 
   0  13   5        1.07        3.12      4.60 o 
   1  13   5       18.54       15.07      4.40 o 
   2  13   5       11.49        6.89      3.39 o 
   3  13   5        8.84        6.55      3.68 o 
   4  13   5       43.52       33.43      9.19 o 
  -2  14   5       14.41       17.17      4.52 o 
  -1  14   5       44.83       48.42     11.91 o 
   0  14   5       68.13       83.01      8.21 o 
 -13   0   6        5.24        3.87      2.90 o 
 -12   0   6        7.93       14.89      3.40 o 
 -11   0   6      474.82      470.36     13.66 o 
 -10   0   6      884.58      846.58     19.82 o 
  -9   0   6      442.97      439.05     12.06 o 
  -8   0   6      851.63      769.77     17.40 o 
  -7   0   6     2420.97     2452.70     45.02 o 
  -6   0   6     1672.97     1584.41     30.11 o 
  -5   0   6      649.34      630.28     13.56 o 
  -4   0   6     1110.95     1030.75     25.11 o 
  -3   0   6      336.02      294.02      7.07 o 
  -2   0   6        0.39        2.98      1.04 o 
  -1   0   6      947.31      876.38     20.65 o 
   0   0   6       24.31       37.82      4.39 o 
   1   0   6     2229.47     2487.05     38.22 o 
   2   0   6     1663.31     1664.74     41.85 o 
   3   0   6     2884.60     2847.63     65.29 o 
   4   0   6      149.31      212.59      8.42 o 
   5   0   6      837.17      871.73     24.13 o 
   6   0   6     1440.30     1478.72     38.25 o 
   7   0   6      829.99      879.62     25.76 o 
   8   0   6      371.61      364.83     14.64 o 
   9   0   6      113.04      131.14      8.69 o 
  10   0   6       62.44       49.85      7.94 o 
  11   0   6       48.84       58.51     10.45 o 
  12   0   6      120.19      159.68     16.72 o 
 -13   1   6       70.02       78.44      5.61 o 
 -12   1   6        0.20       -0.65      1.64 o 
 -11   1   6       28.78       29.77      2.71 o 
 -10   1   6      436.23      440.62      9.33 o 
  -9   1   6      212.98      227.60      5.66 o 
  -8   1   6       82.59       82.18      3.33 o 
  -7   1   6       21.27       23.40      1.78 o 
  -6   1   6       29.65       26.34      1.65 o 
  -5   1   6        5.11       10.40      1.12 o 
  -4   1   6      282.03      257.46      6.38 o 
  -3   1   6      244.57      240.95      4.78 o 
  -2   1   6        3.59        0.69      0.43 o 
  -1   1   6     1493.15     1504.83     17.92 o 
   0   1   6      110.64       86.42      2.13 o 
   1   1   6      208.14      214.20      4.05 o 
   2   1   6      459.13      571.35      7.26 o 
   3   1   6        0.21        0.35      0.50 o 
   4   1   6       46.75       49.26      3.86 o 
   5   1   6        3.91        5.48      1.44 o 
   6   1   6        0.88        3.66      1.44 o 
   7   1   6       67.03       60.18      3.80 o 
   8   1   6      145.84      142.32      8.09 o 
   9   1   6       15.66       21.89      3.09 o 
  10   1   6      360.16      337.95     12.47 o 
  11   1   6      163.40      149.03     10.49 o 
  12   1   6       42.59       61.00      7.67 o 
 -13   2   6        4.98        2.25      1.85 o 
 -12   2   6       18.34       20.90      2.65 o 
 -11   2   6      148.96      145.02      4.85 o 
 -10   2   6      104.62       91.82      3.74 o 
  -9   2   6      420.88      417.21      8.24 o 
  -8   2   6        0.88        1.14      1.03 o 
  -7   2   6      100.07       98.71      3.20 o 
  -6   2   6       12.32        7.60      1.08 o 
  -5   2   6       93.24       81.95      2.56 o 
  -4   2   6     1398.34     1564.25     18.98 o 
  -3   2   6      602.97      638.82      9.34 o 
  -2   2   6      241.87      246.73      3.94 o 
  -1   2   6        3.74        2.57      0.51 o 
   0   2   6      162.54      177.50      3.19 o 
   1   2   6     2601.69     2729.47     28.47 o 
   2   2   6       81.98       89.48      2.63 o 
   3   2   6       35.25       25.98      1.34 o 
   4   2   6      206.85      207.98      3.83 o 
   5   2   6     1045.55     1099.31     17.65 o 
   6   2   6       93.02       80.11      3.96 o 
   7   2   6      175.53      175.49      6.37 o 
   8   2   6      441.02      388.95     11.66 o 
   9   2   6      103.03       93.92      5.33 o 
  10   2   6       49.71       43.15      4.74 o 
  11   2   6      100.76       95.12     11.70 o 
  12   2   6       19.57       16.09      5.29 o 
 -13   3   6        0.30        0.13      1.66 o 
 -12   3   6        8.16       15.87      2.44 o 
 -11   3   6       94.14       87.17      5.21 o 
 -10   3   6      340.94      340.46      7.52 o 
  -9   3   6       61.68       58.36      2.87 o 
  -8   3   6       47.58       51.70      2.56 o 
  -7   3   6      136.36      124.58      3.61 o 
  -6   3   6      581.07      527.45      8.67 o 
  -5   3   6      106.75       79.69      2.54 o 
  -4   3   6       51.86       56.57      1.87 o 
  -3   3   6       91.77      141.56      3.11 o 
  -2   3   6     3142.37     3307.75     40.27 o 
  -1   3   6      506.60      530.84      6.37 o 
   0   3   6       86.72       96.88      1.96 o 
   1   3   6       11.02       18.08      0.84 o 
   2   3   6       43.52       36.30      1.29 o 
   3   3   6        1.37        0.87      0.44 o 
   4   3   6      636.44      682.43      9.14 o 
   5   3   6        4.15        1.09      0.86 o 
   6   3   6        3.16        6.28      1.81 o 
   7   3   6       13.31        6.81      1.77 o 
   8   3   6      269.57      282.26      8.88 o 
   9   3   6       55.43       79.16      4.96 o 
  10   3   6      236.26      243.19     11.59 o 
  11   3   6      209.96      213.62     12.54 o 
 -13   4   6       41.12       34.76      3.56 o 
 -12   4   6      123.38      124.32      6.09 o 
 -11   4   6        0.14       -1.04      1.15 o 
 -10   4   6      193.76      187.51      7.13 o 
  -9   4   6     1014.44      978.14     16.56 o 
  -8   4   6        1.30        0.86      1.03 o 
  -7   4   6      265.10      261.51      5.59 o 
  -6   4   6     1382.29     1362.13     18.75 o 
  -5   4   6      122.68      132.53      3.83 o 
  -4   4   6      400.54      431.81      6.97 o 
  -3   4   6       71.11       70.46      1.93 o 
  -2   4   6      556.81      663.33      7.88 o 
  -1   4   6        9.24        6.90      0.81 o 
   0   4   6     2845.98     2967.66     32.72 o 
   1   4   6     1447.68     1450.69     16.86 o 
   2   4   6     3331.97     3331.72     34.94 o 
   3   4   6      242.27      227.94      3.83 o 
   4   4   6     1863.33     1790.26     26.30 o 
   5   4   6     1826.67     1793.46     23.26 o 
   6   4   6       66.78       67.84      3.31 o 
   7   4   6      405.13      411.56      9.46 o 
   8   4   6        8.82       10.29      2.23 o 
   9   4   6      114.77      120.24      5.94 o 
  10   4   6        4.98        4.39      2.57 o 
  11   4   6       33.27       29.91      5.71 o 
 -13   5   6      143.08      163.64      6.44 o 
 -12   5   6        0.04        1.14      1.55 o 
 -11   5   6       15.17       13.33      2.11 o 
 -10   5   6       86.12       90.71      4.95 o 
  -9   5   6        0.26       -1.10      1.10 o 
  -8   5   6      158.35      148.88      4.48 o 
  -7   5   6      278.75      281.41      7.36 o 
  -6   5   6      124.56      126.15      5.44 o 
  -5   5   6     1332.62     1400.33     17.55 o 
  -4   5   6      727.87      715.97     10.43 o 
  -3   5   6      633.54      646.07      8.34 o 
  -2   5   6     3061.82     2927.00     30.11 o 
  -1   5   6      312.25      281.54      4.75 o 
   0   5   6      155.16      155.63      3.19 o 
   1   5   6     1535.53     1609.89     25.40 o 
   2   5   6      632.74      643.22      8.12 o 
   3   5   6      282.76      265.23      4.78 o 
   4   5   6      322.40      334.06      5.19 o 
   5   5   6      439.25      440.68      7.45 o 
   6   5   6      332.73      325.36      7.88 o 
   7   5   6       69.16       52.62      3.16 o 
   8   5   6       37.55       34.02      2.84 o 
   9   5   6      172.68      195.63      8.66 o 
  10   5   6      114.65      107.13      6.97 o 
  11   5   6      241.99      236.28     13.13 o 
 -12   6   6        0.02        0.06      1.53 o 
 -11   6   6        1.49       -0.64      1.38 o 
 -10   6   6       33.72       32.47      2.79 o 
  -9   6   6       15.18       16.12      1.73 o 
  -8   6   6      408.91      364.81      7.83 o 
  -7   6   6      791.59      719.33     12.41 o 
  -6   6   6     2149.57     2135.36     27.93 o 
  -5   6   6      292.73      295.30      5.24 o 
  -4   6   6      121.34      135.22      2.71 o 
  -3   6   6      140.95      156.79      2.85 o 
  -2   6   6      485.20      485.84      8.09 o 
  -1   6   6      372.77      410.38      7.97 o 
   0   6   6       83.74       82.12      2.98 o 
   1   6   6       60.12       63.27      2.82 o 
   2   6   6      104.77      109.08      2.64 o 
   3   6   6       99.74      105.27      2.32 o 
   4   6   6      430.78      426.48      6.30 o 
   5   6   6       61.07       56.08      4.22 o 
   6   6   6      119.43      111.61      4.24 o 
   7   6   6       29.61       29.80      2.57 o 
   8   6   6      287.96      302.74     11.22 o 
   9   6   6        6.88       10.03      5.43 o 
  10   6   6       11.95        3.76      5.43 o 
 -12   7   6       49.57       62.54     10.87 o 
 -11   7   6        0.07        1.50      1.57 o 
 -10   7   6        1.27        2.33      3.34 o 
  -9   7   6        1.48        2.10      1.39 o 
  -8   7   6      239.18      222.14      7.19 o 
  -7   7   6       32.89       30.49      2.54 o 
  -6   7   6        7.60        8.56      1.57 o 
  -5   7   6      776.66      790.73     13.57 o 
  -4   7   6      112.29      114.16      4.80 o 
  -3   7   6       77.65       65.59      3.01 o 
  -2   7   6      971.56      930.01     17.62 o 
  -1   7   6       90.35       82.76      3.43 o 
   0   7   6      157.87      168.19      5.65 o 
   1   7   6      149.76      129.16      6.01 o 
   2   7   6        4.67        5.95      1.07 o 
   3   7   6       26.81       31.79      1.79 o 
   4   7   6        0.47        0.82      1.07 o 
   5   7   6      140.31      130.32      5.34 o 
   6   7   6       73.80       71.35      5.07 o 
   7   7   6       20.74       19.12      3.21 o 
   8   7   6       45.08       56.44      6.05 o 
   9   7   6       47.58       61.44     10.03 o 
  10   7   6       10.13       27.58      8.36 o 
 -11   8   6       39.64       34.60      3.32 o 
 -10   8   6       66.71       75.21      4.45 o 
  -9   8   6        2.87        2.12      1.68 o 
  -8   8   6      265.04      279.53      8.35 o 
  -7   8   6      239.45      275.45     18.61 o 
  -6   8   6      187.06      205.42      9.29 o 
  -5   8   6      625.54      585.34     13.52 o 
  -4   8   6       51.34       46.97      3.51 o 
  -3   8   6       94.06       69.34      3.10 o 
  -2   8   6      130.18      124.39      4.10 o 
  -1   8   6      228.56      228.52      5.81 o 
   0   8   6       34.86       33.63      2.36 o 
   1   8   6        0.76        3.34      1.46 o 
   2   8   6       20.51       23.73      2.17 o 
   3   8   6      461.21      463.11      9.69 o 
   4   8   6       60.40       51.51      3.13 o 
   5   8   6      243.94      260.75      9.05 o 
   6   8   6      279.26      280.26     12.84 o 
   7   8   6       48.03       47.04      7.84 o 
   8   8   6        2.47        1.63      4.18 o 
   9   8   6        0.13        1.25      2.95 o 
 -10   9   6      115.12      118.46      5.75 o 
  -9   9   6       69.41       65.52      4.24 o 
  -8   9   6      127.03      122.94      7.94 o 
  -7   9   6      121.07      112.35      5.41 o 
  -6   9   6      118.99      134.22      5.52 o 
  -5   9   6      201.57      198.50      7.32 o 
  -4   9   6       29.14       31.48      2.92 o 
  -3   9   6      135.14      155.53     10.54 o 
  -2   9   6      577.05      573.08     13.99 o 
  -1   9   6       23.41       24.79      2.35 o 
   0   9   6       12.23       14.21      2.05 o 
   1   9   6       96.68       75.15      4.32 o 
   2   9   6      635.30      629.94     16.92 o 
   3   9   6      244.20      242.08      8.91 o 
   4   9   6       40.36       36.60      3.92 o 
   5   9   6       48.43       43.25      4.21 o 
   6   9   6      137.50      144.71     10.36 o 
   7   9   6      347.17      341.17     15.18 o 
   8   9   6       23.77       24.69      4.82 o 
   9   9   6       60.60       72.51     20.90 o 
  -9  10   6       15.44       20.44      2.93 o 
  -8  10   6       23.18       20.18      2.85 o 
  -7  10   6        5.41        1.77      2.30 o 
  -6  10   6      158.01      161.09      6.08 o 
  -5  10   6       61.92       67.66      6.12 o 
  -4  10   6       90.58       91.51      6.30 o 
  -3  10   6        0.89        0.45      1.38 o 
  -2  10   6       86.69       71.86      4.21 o 
  -1  10   6       26.07       24.99      2.86 o 
   0  10   6       14.30       10.79      2.35 o 
   1  10   6        0.15        1.03      1.65 o 
   2  10   6       96.20       95.33      5.01 o 
   3  10   6       47.84       37.54      3.93 o 
   4  10   6       38.69       48.50      8.78 o 
   5  10   6       73.48       69.74      6.72 o 
   6  10   6      147.07      129.03      9.28 o 
   7  10   6        0.03       -0.86      2.91 o 
   8  10   6       18.70       21.08      5.16 o 
  -8  11   6        3.48        2.09      2.51 o 
  -7  11   6       54.53       61.86      5.85 o 
  -6  11   6       73.83       84.85      7.11 o 
  -5  11   6       90.78       99.36      6.41 o 
  -4  11   6       54.29       60.46      4.09 o 
  -3  11   6       25.20       22.59      3.15 o 
  -2  11   6       54.87       54.67      4.61 o 
  -1  11   6       51.89       59.93      7.15 o 
   0  11   6      109.13      112.67      7.44 o 
   1  11   6       50.03       48.75      4.31 o 
   2  11   6      135.68      135.65      6.88 o 
   3  11   6      113.83      107.77      6.32 o 
   4  11   6      292.55      294.77     13.77 o 
   5  11   6       97.61       91.53      7.79 o 
   6  11   6       99.95      116.85      9.15 o 
  -7  12   6       42.12       50.99      5.85 o 
  -6  12   6      155.14      167.22     10.87 o 
  -5  12   6       19.90       21.73      3.71 o 
  -4  12   6        2.90        0.57      2.15 o 
  -3  12   6       28.38       27.96      4.40 o 
  -2  12   6        2.04        0.79      2.61 o 
  -1  12   6        0.45        0.88      2.47 o 
   0  12   6       19.92       33.37      5.16 o 
   1  12   6      247.90      229.21     15.68 o 
   2  12   6      204.93      208.48     11.73 o 
   3  12   6       13.46       26.82      5.11 o 
   4  12   6       78.19       94.04     12.96 o 
   5  12   6       14.70       19.64      7.10 o 
  -5  13   6       24.21       19.53      4.01 o 
  -4  13   6       41.70       46.77      5.52 o 
  -3  13   6       76.64       93.05      7.53 o 
  -2  13   6      281.32      305.38     19.45 o 
  -1  13   6       88.49      104.56      8.33 o 
   0  13   6      203.07      221.36     17.56 o 
   1  13   6       68.95       86.49      8.03 o 
   2  13   6        3.11        4.02      3.31 o 
   3  13   6       97.79      115.79      9.70 o 
 -13   1   7       54.96       52.15      4.04 o 
 -12   1   7        3.19        1.17      1.69 o 
 -11   1   7      180.18      183.96      5.54 o 
 -10   1   7      118.25      122.40      4.34 o 
  -9   1   7      441.36      441.92      8.67 o 
  -8   1   7       11.52       11.16      1.57 o 
  -7   1   7       21.65       22.58      1.78 o 
  -6   1   7      895.14      826.49     13.88 o 
  -5   1   7       23.19       25.75      1.81 o 
  -4   1   7       73.18       72.15      2.32 o 
  -3   1   7      198.58      212.45      4.52 o 
  -2   1   7       38.30       28.95      1.50 o 
  -1   1   7      975.26     1086.23     14.43 o 
   0   1   7        9.30       18.19      1.19 o 
   1   1   7      630.64      630.56      8.62 o 
   2   1   7      578.75      527.33     10.70 o 
   3   1   7     1280.27     1343.28     33.57 o 
   4   1   7       94.68      107.90      5.25 o 
   5   1   7        0.02        1.60      1.17 o 
   6   1   7       56.61       44.86      3.17 o 
   7   1   7       65.13       61.07      3.92 o 
   8   1   7        4.77        5.30      1.95 o 
   9   1   7      264.91      253.92      8.92 o 
  10   1   7      442.16      425.59     17.74 o 
  11   1   7       33.62       35.09      6.35 o 
 -13   2   7       27.23       20.00      2.84 o 
 -12   2   7        0.40        2.35      1.76 o 
 -11   2   7       77.58       66.85      3.43 o 
 -10   2   7        7.84        6.84      1.53 o 
  -9   2   7        8.96       12.70      2.56 o 
  -8   2   7     1946.47     1868.54     25.52 o 
  -7   2   7     1771.09     1739.60     31.80 o 
  -6   2   7     2012.03     1905.67     25.15 o 
  -5   2   7        1.30        2.86      0.85 o 
  -4   2   7     1232.97     1191.94     16.33 o 
  -3   2   7      721.71      745.37     10.63 o 
  -2   2   7      471.68      510.24      7.77 o 
  -1   2   7      113.31      125.23      2.65 o 
   0   2   7       18.27       29.69      1.37 o 
   1   2   7     1355.30     1475.31     18.23 o 
   2   2   7     1611.94     1526.24     18.89 o 
   3   2   7      409.65      422.41      7.19 o 
   4   2   7      373.76      347.66      6.08 o 
   5   2   7     1340.76     1268.11     23.48 o 
   6   2   7       76.97       78.71      4.12 o 
   7   2   7       85.59       69.18      4.12 o 
   8   2   7      164.25      176.34      6.79 o 
   9   2   7      401.50      386.19     14.61 o 
  10   2   7       62.13       61.42      6.94 o 
  11   2   7       10.97       10.21      4.60 o 
 -13   3   7      106.30      118.28      5.61 o 
 -12   3   7      219.28      229.63      9.32 o 
 -11   3   7      497.51      522.23     11.14 o 
 -10   3   7        3.29        1.07      1.16 o 
  -9   3   7      140.52      125.79      5.42 o 
  -8   3   7      314.52      311.70      7.59 o 
  -7   3   7        0.99        2.37      1.06 o 
  -6   3   7       88.86       86.02      2.89 o 
  -5   3   7       49.02       50.17      2.27 o 
  -4   3   7       65.00       73.15      2.33 o 
  -3   3   7      759.12      783.33     12.20 o 
  -2   3   7     1217.43     1253.15     15.47 o 
  -1   3   7       84.30       71.73      1.94 o 
   0   3   7     1927.68     2047.97     21.33 o 
   1   3   7      757.07      773.81      9.63 o 
   2   3   7       35.62       32.93      1.31 o 
   3   3   7        6.42        5.23      0.66 o 
   4   3   7       69.59       73.75      2.39 o 
   5   3   7        6.95       11.17      1.86 o 
   6   3   7      302.02      289.14      8.25 o 
   7   3   7       10.19       17.76      3.86 o 
   8   3   7       88.51       91.22      7.06 o 
   9   3   7      263.98      275.40     10.70 o 
  10   3   7       84.58      101.52      8.69 o 
  11   3   7        0.08        1.58      3.31 o 
 -13   4   7        0.22        1.98      1.93 o 
 -12   4   7       80.46       69.57      4.18 o 
 -11   4   7       15.97       18.43      2.23 o 
 -10   4   7        0.16       -1.03      1.03 o 
  -9   4   7      238.29      193.22      6.08 o 
  -8   4   7       14.17       10.52      1.49 o 
  -7   4   7       96.92      112.62      3.49 o 
  -6   4   7      180.46      173.47      4.23 o 
  -5   4   7        0.43        1.69      0.82 o 
  -4   4   7      110.21      118.41      3.73 o 
  -3   4   7        0.23        2.44      0.64 o 
  -2   4   7      398.45      435.48      6.39 o 
  -1   4   7      464.71      459.76      6.22 o 
   0   4   7     1498.60     1543.86     16.84 o 
   1   4   7      550.83      557.76      9.06 o 
   2   4   7      183.33      174.73      3.34 o 
   3   4   7       36.77       38.56      1.43 o 
   4   4   7       35.44       47.00      2.21 o 
   5   4   7      514.09      512.69     11.64 o 
   6   4   7      130.29      141.91      5.49 o 
   7   4   7        0.00       -0.36      1.30 o 
   8   4   7       18.90       16.23      2.70 o 
   9   4   7       95.36      114.25      6.83 o 
  10   4   7        0.53        2.93      3.09 o 
  11   4   7        0.74        5.43      3.84 o 
 -12   5   7       17.66       16.14      2.45 o 
 -11   5   7       10.60        7.72      1.79 o 
 -10   5   7       10.26        4.76      2.00 o 
  -9   5   7       63.65       64.11      2.97 o 
  -8   5   7      131.86      119.83      3.85 o 
  -7   5   7      190.33      182.23      4.56 o 
  -6   5   7       30.65       29.21      1.71 o 
  -5   5   7       95.61      102.32      2.96 o 
  -4   5   7        3.84        2.98      0.84 o 
  -3   5   7       13.36       11.97      1.06 o 
  -2   5   7      250.97      279.38      4.65 o 
  -1   5   7       17.14       18.30      0.98 o 
   0   5   7      686.73      715.76      9.99 o 
   1   5   7      850.06      856.92     12.35 o 
   2   5   7        4.65        6.32      0.78 o 
   3   5   7      414.32      439.52      7.44 o 
   4   5   7      139.43      135.69      3.48 o 
   5   5   7      472.22      483.74     10.07 o 
   6   5   7       99.52       92.72      3.99 o 
   7   5   7       36.31       39.36      2.93 o 
   8   5   7        7.25       12.57      2.47 o 
   9   5   7       62.03       55.33      5.78 o 
  10   5   7        0.82        2.01      3.21 o 
 -12   6   7        0.28       -0.25      1.58 o 
 -11   6   7      131.03      135.50      4.99 o 
 -10   6   7       43.60       47.34      2.93 o 
  -9   6   7       96.83      102.97      3.81 o 
  -8   6   7       14.43       16.17      1.69 o 
  -7   6   7      286.50      280.28      5.97 o 
  -6   6   7      262.84      257.08      6.32 o 
  -5   6   7        0.60        4.15      1.06 o 
  -4   6   7      773.54      772.65     13.37 o 
  -3   6   7      408.93      384.83      6.81 o 
  -2   6   7      259.58      271.49      6.07 o 
  -1   6   7      320.87      337.41      7.13 o 
   0   6   7      185.84      190.36      4.93 o 
   1   6   7      286.22      272.32      7.78 o 
   2   6   7       27.57       21.63      1.85 o 
   3   6   7      202.75      194.56      4.78 o 
   4   6   7      887.34      841.04     17.19 o 
   5   6   7      723.19      725.71     19.31 o 
   6   6   7      138.09      138.15      9.02 o 
   7   6   7       15.84       26.79      3.55 o 
   8   6   7       95.69      100.06      7.50 o 
   9   6   7       36.98       40.96      8.36 o 
  10   6   7       49.81       44.72      9.61 o 
 -11   7   7       56.83       47.59      4.60 o 
 -10   7   7       72.42       82.64      7.73 o 
  -9   7   7       26.25       38.01      3.21 o 
  -8   7   7      166.82      169.85      6.82 o 
  -7   7   7        2.39        6.95      1.77 o 
  -6   7   7      285.31      295.64      9.75 o 
  -5   7   7      103.36       78.58      3.93 o 
  -4   7   7     1061.31     1057.79     17.32 o 
  -3   7   7     2504.34     2466.72     36.00 o 
  -2   7   7      835.29      838.82     14.36 o 
  -1   7   7        1.12        1.51      1.14 o 
   0   7   7      226.10      219.27      5.63 o 
   1   7   7     1858.15     1696.29     33.40 o 
   2   7   7       54.23       45.83      3.25 o 
   3   7   7        0.81       -0.34      1.13 o 
   4   7   7      225.25      228.96      7.22 o 
   5   7   7       27.69       25.20      3.29 o 
   6   7   7       99.25       84.44      5.47 o 
   7   7   7       57.06       57.80      6.47 o 
   8   7   7       18.62       20.31      5.22 o 
   9   7   7       98.04       87.78     11.70 o 
 -11   8   7        2.70        8.09      3.34 o 
 -10   8   7       94.45      112.22      7.31 o 
  -9   8   7      161.25      146.00      6.57 o 
  -8   8   7        0.96        1.19      1.77 o 
  -7   8   7      634.28      598.99     16.49 o 
  -6   8   7      132.46      118.56      7.94 o 
  -5   8   7       25.20       17.00      2.21 o 
  -4   8   7      163.61      152.61      5.70 o 
  -3   8   7       10.95        7.14      1.57 o 
  -2   8   7      116.98      121.72      4.10 o 
  -1   8   7      295.06      250.08      6.29 o 
   0   8   7      144.07      136.87      4.48 o 
   1   8   7       53.70       56.24      3.02 o 
   2   8   7      195.64      208.20     11.05 o 
   3   8   7       52.87       58.05      3.92 o 
   4   8   7       58.38       63.03      6.79 o 
   5   8   7      266.58      242.65     20.33 o 
   6   8   7       27.88       30.91      3.85 o 
   7   8   7      147.56      160.54      9.76 o 
   8   8   7      118.21      104.84      8.39 o 
   9   8   7       99.42       91.54     12.54 o 
 -10   9   7      117.42      108.19      6.01 o 
  -9   9   7       67.19       69.78      4.79 o 
  -8   9   7      132.81      108.57      9.82 o 
  -7   9   7       51.96       41.51      3.71 o 
  -6   9   7        3.22        2.52      1.52 o 
  -5   9   7        2.35        5.71      1.77 o 
  -4   9   7      100.18       89.02      4.50 o 
  -3   9   7       35.75       35.35      3.09 o 
  -2   9   7       83.51       88.77      4.75 o 
  -1   9   7      452.62      438.10     10.37 o 
   0   9   7      221.74      214.32      6.71 o 
   1   9   7       47.49       49.57      3.30 o 
   2   9   7       90.67       97.62      5.57 o 
   3   9   7      506.04      519.49     14.64 o 
   4   9   7       45.59       36.00      5.00 o 
   5   9   7       61.27       52.10      4.72 o 
   6   9   7       39.20       39.90      5.46 o 
   7   9   7       62.80       56.64      6.50 o 
   8   9   7       62.60       60.75      6.80 o 
  -9  10   7       88.38       83.47      5.25 o 
  -8  10   7      128.80      147.97     11.08 o 
  -7  10   7       15.87       17.65      3.76 o 
  -6  10   7       47.24       41.30      3.38 o 
  -5  10   7       95.61      102.56      5.08 o 
  -4  10   7       88.14       98.89      4.99 o 
  -3  10   7       27.02       28.77      3.02 o 
  -2  10   7      141.03      115.87      9.28 o 
  -1  10   7        0.51       -0.64      1.35 o 
   0  10   7      148.04      149.19      6.65 o 
   1  10   7        0.02        0.57      1.57 o 
   2  10   7        1.00       -0.22      1.65 o 
   3  10   7      171.50      148.71      7.30 o 
   4  10   7        1.79        2.31      2.50 o 
   5  10   7      231.60      232.39     11.95 o 
   6  10   7      453.19      466.21     30.54 o 
   7  10   7      148.56      154.92     10.35 o 
  -8  11   7      159.68      177.67     10.03 o 
  -7  11   7       34.23       35.94      5.02 o 
  -6  11   7        0.22        0.15      1.60 o 
  -5  11   7        6.92        6.20      3.66 o 
  -4  11   7      246.90      274.43      9.17 o 
  -3  11   7        2.08        3.89      1.89 o 
  -2  11   7      289.89      315.07     10.13 o 
  -1  11   7      117.07      106.22      5.83 o 
   0  11   7      154.43      161.58      7.23 o 
   1  11   7      183.45      177.32      8.47 o 
   2  11   7       16.13        9.79      4.18 o 
   3  11   7        7.74        7.73      2.67 o 
   4  11   7       29.89       29.25      5.11 o 
   5  11   7        0.03       -0.42      2.66 o 
   6  11   7        2.53        7.54      3.68 o 
  -6  12   7        4.42        1.25      2.51 o 
  -5  12   7        9.54       10.21      3.01 o 
  -4  12   7       53.00       63.80      8.78 o 
  -3  12   7       14.03       11.70      4.18 o 
  -2  12   7       46.10       43.84      5.32 o 
  -1  12   7       49.44       53.80      7.94 o 
   0  12   7       66.87       65.52      6.72 o 
   1  12   7        4.59        2.57      3.09 o 
   2  12   7      110.42      126.02      9.44 o 
   3  12   7        0.45        0.42      2.95 o 
   4  12   7       27.37       22.57      7.94 o 
  -4  13   7       82.63       91.73     18.81 o 
  -3  13   7       28.53       19.50      4.32 o 
  -2  13   7      156.01      153.89      9.52 o 
  -1  13   7       92.16       91.87      8.03 o 
   0  13   7        5.60        4.96      3.61 o 
   1  13   7       65.98       69.01      7.50 o 
   2  13   7        0.03       -2.61      2.61 o 
 -13   0   8       29.26       29.36      5.64 o 
 -12   0   8       28.40       26.23      4.32 o 
 -11   0   8      330.73      319.99     10.92 o 
 -10   0   8       55.28       51.21      4.14 o 
  -9   0   8      622.82      600.77     19.67 o 
  -8   0   8     2360.32     2257.34     42.66 o 
  -7   0   8      874.26      824.36     18.07 o 
  -6   0   8       28.32       23.10      2.59 o 
  -5   0   8     3529.81     3568.19     62.67 o 
  -4   0   8       21.83       18.68      1.93 o 
  -3   0   8      100.97      107.97      7.94 o 
  -2   0   8       12.24       24.12      2.36 o 
  -1   0   8      216.81      178.41      8.16 o 
   0   0   8        3.99        3.08      1.34 o 
   1   0   8      269.50      206.96     10.02 o 
   2   0   8       74.42       57.02      2.28 o 
   3   0   8      115.62      100.71      5.46 o 
   4   0   8      938.70      844.86     23.54 o 
   5   0   8      838.24      829.73     26.83 o 
   6   0   8       46.36       49.05      4.87 o 
   7   0   8       30.93       49.52      5.17 o 
   8   0   8      503.32      536.51     19.38 o 
   9   0   8       95.36       88.21      7.68 o 
  10   0   8       99.15       95.72     12.12 o 
  11   0   8       78.61       81.50     12.12 o 
 -13   1   8      118.28      119.32      5.97 o 
 -12   1   8      159.10      171.68     11.69 o 
 -11   1   8       49.09       46.98      3.22 o 
 -10   1   8       38.39       37.11      2.67 o 
  -9   1   8      158.27      164.43      4.74 o 
  -8   1   8      685.44      636.49     10.88 o 
  -7   1   8       33.41       32.18      2.09 o 
  -6   1   8      253.75      247.38      5.31 o 
  -5   1   8       12.81       15.71      1.78 o 
  -4   1   8      296.82      312.64      6.40 o 
  -3   1   8        6.59        6.97      1.03 o 
  -2   1   8        0.06        0.22      0.52 o 
  -1   1   8      196.62      206.46      4.41 o 
   0   1   8        3.16        6.48      0.91 o 
   1   1   8      806.05      914.85     13.83 o 
   2   1   8      237.57      228.80      6.10 o 
   3   1   8       39.23       40.15      1.81 o 
   4   1   8       92.99       94.77      4.01 o 
   5   1   8       63.03       49.62      3.23 o 
   6   1   8        6.09        3.29      1.61 o 
   7   1   8        6.57        5.83      1.91 o 
   8   1   8       90.48      101.45      5.38 o 
   9   1   8       17.51       23.10      3.85 o 
  10   1   8        0.94        0.00      2.95 o 
  11   1   8      360.20      425.62     21.96 o 
 -13   2   8       14.75       10.19      2.40 o 
 -12   2   8       21.36       29.68      4.28 o 
 -11   2   8        2.67        4.73      1.63 o 
 -10   2   8       75.55       76.02      3.46 o 
  -9   2   8       61.06       65.11      3.10 o 
  -8   2   8       22.43       23.41      1.96 o 
  -7   2   8     1386.36     1320.10     18.76 o 
  -6   2   8      145.40      143.17      5.36 o 
  -5   2   8       82.22      103.49      3.77 o 
  -4   2   8      136.92      125.09      3.86 o 
  -3   2   8       55.50       56.01      2.27 o 
  -2   2   8       75.45       94.79      2.98 o 
  -1   2   8      353.83      356.50      6.03 o 
   0   2   8      113.64      130.83      3.04 o 
   1   2   8      142.37      166.34      4.12 o 
   2   2   8       37.01       45.04      1.61 o 
   3   2   8      322.42      326.06      6.63 o 
   4   2   8       75.37       71.79      3.71 o 
   5   2   8        0.38        0.44      1.19 o 
   6   2   8        6.74        3.92      1.54 o 
   7   2   8       24.67       24.04      2.89 o 
   8   2   8        7.41        5.36      2.92 o 
   9   2   8       52.43       50.40      4.98 o 
  10   2   8       35.76       33.02      5.89 o 
 -13   3   8        0.37       -0.03      1.79 o 
 -12   3   8       40.71       44.83      3.57 o 
 -11   3   8       63.90       60.18      3.53 o 
 -10   3   8       33.72       30.20      2.94 o 
  -9   3   8      164.97      162.38      5.38 o 
  -8   3   8       73.79       72.52      4.17 o 
  -7   3   8       21.48       25.90      2.74 o 
  -6   3   8      140.33      136.25      3.77 o 
  -5   3   8        7.47        6.40      1.12 o 
  -4   3   8      629.20      594.18     11.09 o 
  -3   3   8      578.70      538.00     10.09 o 
  -2   3   8       52.40       65.57      3.42 o 
  -1   3   8     1146.69     1186.84     14.85 o 
   0   3   8      385.69      409.08     11.05 o 
   1   3   8      347.51      360.44      6.62 o 
   2   3   8      302.94      324.27      5.05 o 
   3   3   8      756.15      718.63     11.09 o 
   4   3   8      161.30      157.49      5.30 o 
   5   3   8       99.22       89.67      5.79 o 
   6   3   8      391.80      375.16      9.98 o 
   7   3   8       38.72       35.56      3.23 o 
   8   3   8       15.36       15.44      2.70 o 
   9   3   8        4.21        6.62      2.81 o 
  10   3   8       22.95       33.98      5.91 o 
 -12   4   8        3.89        1.79      1.70 o 
 -11   4   8       13.91        9.63      1.96 o 
 -10   4   8      563.82      540.21     10.99 o 
  -9   4   8      157.06      149.06      6.58 o 
  -8   4   8      442.75      427.49      8.25 o 
  -7   4   8      270.61      279.83      6.05 o 
  -6   4   8      467.83      427.11      7.69 o 
  -5   4   8      268.80      290.20      6.11 o 
  -4   4   8     1917.43     1887.66     29.71 o 
  -3   4   8       90.97       78.86      3.44 o 
  -2   4   8        4.01        1.71      0.64 o 
  -1   4   8      117.69      106.06      3.23 o 
   0   4   8      485.41      472.46      8.16 o 
   1   4   8      470.14      467.91      7.78 o 
   2   4   8      219.09      207.32      3.79 o 
   3   4   8      746.95      764.55     11.76 o 
   4   4   8     2859.77     2749.32     51.55 o 
   5   4   8       40.18       41.79      3.06 o 
   6   4   8       61.35       71.15      4.06 o 
   7   4   8     1073.56     1067.22     21.81 o 
   8   4   8      176.73      195.51      8.60 o 
   9   4   8       66.58       75.23      5.95 o 
  10   4   8        3.20        7.57      3.92 o 
 -12   5   8      162.63      184.40      6.74 o 
 -11   5   8       97.98      102.02      4.46 o 
 -10   5   8       70.70       81.12      3.79 o 
  -9   5   8        4.74        4.06      1.40 o 
  -8   5   8       85.05       89.02      3.42 o 
  -7   5   8       15.50       15.68      1.64 o 
  -6   5   8       91.14       97.09      2.93 o 
  -5   5   8      147.11      159.33      3.90 o 
  -4   5   8     1172.02     1175.89     16.11 o 
  -3   5   8       10.61       14.90      1.48 o 
  -2   5   8      161.52      178.21      4.64 o 
  -1   5   8     1032.82     1022.69     15.68 o 
   0   5   8     3552.07     3324.24     42.54 o 
   1   5   8       55.05       44.93      1.87 o 
   2   5   8      415.62      397.92      6.09 o 
   3   5   8     1828.56     1867.75     23.98 o 
   4   5   8        3.92        1.13      1.31 o 
   5   5   8        0.30       -0.22      1.23 o 
   6   5   8       27.49       37.71      3.14 o 
   7   5   8        0.00        2.65      1.93 o 
   8   5   8      174.15      170.92     23.41 o 
   9   5   8       59.64       53.50      9.61 o 
  10   5   8        0.10       -4.18      4.18 o 
 -12   6   8        2.18       -0.50      2.09 o 
 -11   6   8        1.33        2.74      1.82 o 
 -10   6   8       38.79       36.05      3.38 o 
  -9   6   8        1.39       -0.30      1.23 o 
  -8   6   8        9.55        9.84      1.73 o 
  -7   6   8      167.58      170.93      5.43 o 
  -6   6   8       10.94        7.61      1.76 o 
  -5   6   8        0.28       -1.07      1.07 o 
  -4   6   8        3.22        4.28      1.41 o 
  -3   6   8      144.14      132.72      7.85 o 
  -2   6   8      404.82      394.34      8.06 o 
  -1   6   8      338.15      307.27      6.83 o 
   0   6   8       15.00       17.39      1.70 o 
   1   6   8      726.18      742.71     12.96 o 
   2   6   8      682.00      683.00     12.27 o 
   3   6   8      385.27      357.38      9.88 o 
   4   6   8        2.43        3.65      2.59 o 
   5   6   8      142.97      145.04      9.45 o 
   6   6   8       11.45       11.96      2.70 o 
   7   6   8      157.11      134.20     12.96 o 
   8   6   8      329.69      297.38     20.08 o 
   9   6   8        1.15        1.25      4.18 o 
 -11   7   8       18.24       14.39      2.90 o 
 -10   7   8       24.65       27.70      3.28 o 
  -9   7   8       11.43       10.01      3.13 o 
  -8   7   8       25.23       19.93      2.51 o 
  -7   7   8       73.18       62.29     13.79 o 
  -6   7   8      101.97       87.94      6.06 o 
  -5   7   8      284.96      263.38      9.41 o 
  -4   7   8      167.69      133.07      5.89 o 
  -3   7   8        2.45        0.46      1.10 o 
  -2   7   8      252.70      253.92      6.28 o 
  -1   7   8       44.45       43.73      2.74 o 
   0   7   8        4.41        4.59      1.32 o 
   1   7   8      282.44      284.41      6.81 o 
   2   7   8        5.73        6.13      1.75 o 
   3   7   8      261.79      260.78      7.66 o 
   4   7   8      172.67      204.24      8.26 o 
   5   7   8       15.59       14.21      2.90 o 
   6   7   8       83.12       90.22      5.87 o 
   7   7   8      169.64      188.64     10.49 o 
   8   7   8        2.54        2.93      4.60 o 
   9   7   8       36.58       45.97      9.61 o 
 -10   8   8        0.86       -0.21      1.83 o 
  -9   8   8       30.59       33.62      3.48 o 
  -8   8   8      474.80      435.03     15.90 o 
  -7   8   8        9.63        3.73      2.30 o 
  -6   8   8       56.16       71.71      9.19 o 
  -5   8   8       26.72       33.76      3.76 o 
  -4   8   8      184.37      207.20      7.14 o 
  -3   8   8      411.31      365.68     17.86 o 
  -2   8   8        0.39        1.53      1.19 o 
  -1   8   8        7.05        3.34      1.41 o 
   0   8   8       17.20       22.32      2.68 o 
   1   8   8       19.64       19.30      2.02 o 
   2   8   8       63.64       65.58      3.83 o 
   3   8   8        0.43       -0.10      1.40 o 
   4   8   8      109.02      110.61      9.82 o 
   5   8   8      228.10      211.07      8.85 o 
   6   8   8       65.91       77.38      6.80 o 
   7   8   8        6.41        2.55      3.09 o 
   8   8   8       51.67       60.26      6.78 o 
 -10   9   8      105.01      124.70      6.57 o 
  -9   9   8      408.13      424.06     27.82 o 
  -8   9   8        0.16        1.00      1.77 o 
  -7   9   8        5.57        4.12      2.01 o 
  -6   9   8       46.70       52.91      4.22 o 
  -5   9   8       49.61       41.37      4.23 o 
  -4   9   8      222.22      226.83      7.82 o 
  -3   9   8      277.27      280.27     14.18 o 
  -2   9   8        0.96       -0.04      1.45 o 
  -1   9   8       66.10       78.91      4.70 o 
   0   9   8      290.33      292.14     11.29 o 
   1   9   8      172.60      167.01     11.08 o 
   2   9   8       48.94       54.41      4.41 o 
   3   9   8        0.03       -1.43      1.60 o 
   4   9   8       65.54       61.60      6.69 o 
   5   9   8      115.75      121.95     11.70 o 
   6   9   8        1.87       -1.57      2.50 o 
   7   9   8       33.11       32.16      5.46 o 
  -9  10   8        0.76       -1.40      1.83 o 
  -8  10   8        4.43        5.43      2.31 o 
  -7  10   8        3.58        2.22      1.90 o 
  -6  10   8      102.34      104.54      5.28 o 
  -5  10   8       41.42       50.05      3.80 o 
  -4  10   8       94.78       99.12      5.13 o 
  -3  10   8        2.75        6.41      2.02 o 
  -2  10   8       36.74       36.31      3.58 o 
  -1  10   8       24.45       22.02      4.07 o 
   0  10   8        6.17        1.98      1.73 o 
   1  10   8        0.79        1.84      1.90 o 
   2  10   8       14.94       13.08      2.88 o 
   3  10   8       13.52       13.82      3.81 o 
   4  10   8        7.37        2.57      2.91 o 
   5  10   8        0.73        2.86      2.91 o 
   6  10   8       14.00       17.75      4.57 o 
  -7  11   8        0.01       -1.25      3.76 o 
  -6  11   8        7.60        8.25      3.18 o 
  -5  11   8        2.59        4.69      1.97 o 
  -4  11   8        8.94        5.90      2.06 o 
  -3  11   8      310.56      322.19     10.43 o 
  -2  11   8      361.69      378.56     13.21 o 
  -1  11   8      128.35      139.87      6.71 o 
   0  11   8        3.93        2.19      2.24 o 
   1  11   8        0.02        1.60      2.14 o 
   2  11   8        5.15        7.77      2.63 o 
   3  11   8        1.47        0.46      2.80 o 
   4  11   8        4.23        5.12      3.39 o 
   5  11   8       48.13       43.84      7.31 o 
  -5  12   8       40.15       45.45      6.27 o 
  -4  12   8      311.91      322.97     13.56 o 
  -3  12   8      113.37      121.05      8.13 o 
  -2  12   8        3.42        1.28      2.80 o 
  -1  12   8        1.04        2.61      2.91 o 
   0  12   8       66.99       57.32      6.31 o 
   1  12   8        2.37        2.83      3.09 o 
   2  12   8        4.47        2.30      3.25 o 
   3  12   8       21.58       17.13      6.69 o 
 -13   1   9        6.18        5.45      2.23 o 
 -12   1   9      233.22      253.65      8.25 o 
 -11   1   9        7.14        6.91      2.02 o 
 -10   1   9       12.29       10.43      1.77 o 
  -9   1   9      187.33      186.50      8.95 o 
  -8   1   9       40.77       41.45      2.46 o 
  -7   1   9      398.06      407.15      8.62 o 
  -6   1   9       21.74       26.73      1.89 o 
  -5   1   9        5.49        5.88      1.27 o 
  -4   1   9      163.32      159.49      4.19 o 
  -3   1   9        6.15        5.56      1.09 o 
  -2   1   9       31.56       26.12      1.67 o 
  -1   1   9        1.95        0.71      0.65 o 
   0   1   9      481.85      479.66      8.39 o 
   1   1   9        0.97        2.38      0.77 o 
   2   1   9      113.25      102.90      3.39 o 
   3   1   9        3.88        5.29      1.35 o 
   4   1   9      105.36      106.97      6.35 o 
   5   1   9      269.63      267.32      7.84 o 
   6   1   9      169.72      205.15      7.05 o 
   7   1   9       10.89        7.93      2.12 o 
   8   1   9        0.33       -0.77      1.77 o 
   9   1   9       13.28       21.15      4.57 o 
  10   1   9      118.47      118.74     16.93 o 
 -13   2   9       19.29       20.97      3.84 o 
 -12   2   9       27.61       26.22      3.80 o 
 -11   2   9      142.68      128.53      5.96 o 
 -10   2   9        1.02        1.36      1.26 o 
  -9   2   9      125.40      118.03      4.23 o 
  -8   2   9       24.63       27.46      2.13 o 
  -7   2   9       14.99       12.33      1.56 o 
  -6   2   9     1555.01     1518.94     23.09 o 
  -5   2   9     1658.98     1596.73     23.74 o 
  -4   2   9     1138.45     1091.59     16.62 o 
  -3   2   9       29.72       19.91      1.74 o 
  -2   2   9       10.88        6.52      1.06 o 
  -1   2   9      115.53      120.74      5.69 o 
   0   2   9        0.00        1.40      0.80 o 
   1   2   9        8.32        7.27      0.99 o 
   2   2   9      142.36      124.47      2.88 o 
   3   2   9     1237.64     1150.98     26.66 o 
   4   2   9      484.77      483.56     11.18 o 
   5   2   9       70.38       69.31      3.84 o 
   6   2   9       93.54       80.72      5.01 o 
   7   2   9      153.57      164.14      6.62 o 
   8   2   9      181.73      192.24      8.89 o 
   9   2   9       99.58      109.81     11.91 o 
  10   2   9        0.02       -0.38      3.09 o 
 -12   3   9       44.71       56.19      6.25 o 
 -11   3   9       13.21       19.65      2.45 o 
 -10   3   9      193.37      172.56      5.74 o 
  -9   3   9      557.85      572.57     10.52 o 
  -8   3   9      178.74      175.20      4.83 o 
  -7   3   9       61.79       52.70      2.61 o 
  -6   3   9       56.29       42.17      4.39 o 
  -5   3   9       21.92       23.52      1.83 o 
  -4   3   9       21.78       22.62      1.67 o 
  -3   3   9        4.56        2.41      0.98 o 
  -2   3   9       77.70       70.37      2.84 o 
  -1   3   9       89.38       89.33      4.77 o 
   0   3   9      280.88      285.91      6.35 o 
   1   3   9      976.29      933.93     14.50 o 
   2   3   9      299.54      275.00      7.19 o 
   3   3   9      541.27      532.24     24.10 o 
   4   3   9       37.00       31.49      3.86 o 
   5   3   9       43.25       48.78      3.33 o 
   6   3   9        4.33        6.73      1.85 o 
   7   3   9       11.09       10.62      2.37 o 
   8   3   9        2.54        2.75      2.24 o 
   9   3   9      133.48      121.40     13.38 o 
  10   3   9       95.46       86.86      8.57 o 
 -12   4   9       11.12        6.37      2.11 o 
 -11   4   9        5.85        4.79      1.73 o 
 -10   4   9        8.31        5.33      1.97 o 
  -9   4   9        1.44        0.64      1.27 o 
  -8   4   9       13.31       13.85      1.70 o 
  -7   4   9       20.80       26.04      1.96 o 
  -6   4   9        0.00        0.87      1.10 o 
  -5   4   9       52.79       41.14      2.57 o 
  -4   4   9      263.84      256.06      6.16 o 
  -3   4   9      247.83      259.23      7.11 o 
  -2   4   9      626.01      597.91     11.61 o 
  -1   4   9      122.00      115.35      3.72 o 
   0   4   9       17.92       15.31      1.38 o 
   1   4   9       78.67       83.82      2.90 o 
   2   4   9        1.34        1.56      0.86 o 
   3   4   9      236.46      247.70      6.90 o 
   4   4   9       49.53       56.64      4.40 o 
   5   4   9       16.56       15.58      2.17 o 
   6   4   9       14.03        4.82      1.84 o 
   7   4   9       52.28       62.65      4.32 o 
   8   4   9       24.79       31.11      5.17 o 
   9   4   9        8.32       10.42      3.98 o 
 -12   5   9       37.21       35.13      3.43 o 
 -11   5   9       26.71       24.66      2.55 o 
 -10   5   9       51.75       49.92      3.17 o 
  -9   5   9       19.33       17.10      1.99 o 
  -8   5   9        6.86        5.21      1.41 o 
  -7   5   9       15.03       16.21      1.67 o 
  -6   5   9      150.56      143.67      4.31 o 
  -5   5   9       87.94       93.81      3.24 o 
  -4   5   9      266.91      252.56      6.23 o 
  -3   5   9       12.55       12.76      1.56 o 
  -2   5   9      205.08      232.00      5.74 o 
  -1   5   9      166.92      161.50      4.55 o 
   0   5   9       98.48       89.57      3.02 o 
   1   5   9      106.79      108.70      4.64 o 
   2   5   9      764.85      801.37     14.87 o 
   3   5   9     1194.21     1264.64     43.22 o 
   4   5   9       66.71       74.00      4.61 o 
   5   5   9      120.81      123.06      7.83 o 
   6   5   9      124.19      136.19      8.72 o 
   7   5   9       13.68       12.95      5.43 o 
   8   5   9       24.84       28.84      7.52 o 
   9   5   9        7.12        6.69      5.43 o 
 -11   6   9       53.99       58.72      8.15 o 
 -10   6   9       17.94       14.78      3.09 o 
  -9   6   9      149.19      162.71      8.57 o 
  -8   6   9      184.66      187.24      7.06 o 
  -7   6   9      122.03      125.60      6.32 o 
  -6   6   9       11.39       49.49      7.31 o 
  -5   6   9      377.14      349.17     11.49 o 
  -4   6   9      203.54      217.69      6.99 o 
  -3   6   9      150.46      143.31      8.25 o 
  -2   6   9       23.39       23.61      2.41 o 
  -1   6   9      733.90      701.13     13.75 o 
   0   6   9      182.79      182.56      5.57 o 
   1   6   9        0.47       -0.74      1.09 o 
   2   6   9      307.23      292.44      7.97 o 
   3   6   9      496.22      500.60     23.44 o 
   4   6   9       10.63       10.79      3.09 o 
   5   6   9      194.36      212.93     11.71 o 
   6   6   9       97.83       92.38     10.45 o 
   7   6   9      447.58      438.90     25.10 o 
   8   6   9       41.26       30.93      7.94 o 
   9   6   9       74.65       90.28     12.54 o 
 -11   7   9       73.70       85.12      5.63 o 
 -10   7   9      138.17      146.34      7.42 o 
  -9   7   9      178.05      163.51      7.72 o 
  -8   7   9      129.02      128.68     24.04 o 
  -7   7   9        0.31        1.54      1.77 o 
  -6   7   9       17.02        9.46      2.36 o 
  -5   7   9       16.52       24.24      3.21 o 
  -4   7   9       65.00       67.81      4.70 o 
  -3   7   9       19.22        7.22      1.84 o 
  -2   7   9      185.65      208.04      6.24 o 
  -1   7   9     2025.74     2042.43     31.00 o 
   0   7   9      953.87      951.86     17.80 o 
   1   7   9      292.08      293.92      9.78 o 
   2   7   9       92.75       85.61      4.28 o 
   3   7   9       18.27       18.92      5.43 o 
   4   7   9       71.11       69.66      6.05 o 
   5   7   9        0.40        1.94      1.90 o 
   6   7   9       87.15       67.71      9.61 o 
   7   7   9        5.11        5.01      4.18 o 
   8   7   9        1.82        2.09      4.60 o 
 -10   8   9       21.47       15.78      3.09 o 
  -9   8   9       80.37       61.64      4.79 o 
  -8   8   9      327.40      341.08     11.95 o 
  -7   8   9       20.78       31.51      5.43 o 
  -6   8   9        8.79        7.05      4.39 o 
  -5   8   9       50.81       51.36      6.27 o 
  -4   8   9      259.08      217.14      8.86 o 
  -3   8   9       15.16        5.79      2.48 o 
  -2   8   9        4.58        5.49      1.77 o 
  -1   8   9        1.25        1.32      1.33 o 
   0   8   9       24.17       19.64      2.40 o 
   1   8   9      104.97      109.61      6.03 o 
   2   8   9       18.57       23.02      3.61 o 
   3   8   9      111.55      109.45      7.53 o 
   4   8   9        0.04       -1.77      1.77 o 
   5   8   9        7.47        8.57      3.55 o 
   6   8   9      106.32      111.86      8.42 o 
   7   8   9       19.64       21.08      4.87 o 
  -9   9   9        0.01       16.83      3.09 o 
  -8   9   9        5.72       10.16      2.61 o 
  -7   9   9       33.56       30.86      3.71 o 
  -6   9   9        0.00        6.05      3.34 o 
  -5   9   9       10.78       11.93      2.80 o 
  -4   9   9        7.59        7.40      2.02 o 
  -3   9   9       45.81       56.81      4.05 o 
  -2   9   9       86.06       88.37      4.97 o 
  -1   9   9        1.22       -0.98      1.45 o 
   0   9   9       27.13       33.59      3.55 o 
   1   9   9        5.57        1.56      2.10 o 
   2   9   9        6.65        3.54      2.14 o 
   3   9   9       18.09       16.23      3.84 o 
   4   9   9       15.46       17.37      4.14 o 
   5   9   9        0.03        0.21      2.66 o 
   6   9   9        1.79        1.88      3.25 o 
  -8  10   9       26.85       40.09      4.22 o 
  -7  10   9        0.68        1.06      1.90 o 
  -6  10   9       79.87       86.91      7.52 o 
  -5  10   9       72.66       69.62      5.17 o 
  -4  10   9       38.20       45.67      3.82 o 
  -3  10   9      139.34      141.37      6.46 o 
  -2  10   9       35.43       38.52      3.76 o 
  -1  10   9        2.02        1.33      2.00 o 
   0  10   9       28.10       26.96      3.43 o 
   1  10   9       11.83        7.38      2.41 o 
   2  10   9        4.61        6.26      2.49 o 
   3  10   9       22.55       13.37      3.84 o 
   4  10   9       35.15       45.71      5.89 o 
   5  10   9        1.60        0.63      2.95 o 
  -6  11   9       80.32       63.99      7.94 o 
  -5  11   9        8.95        8.44      2.39 o 
  -4  11   9       18.93       13.41      2.88 o 
  -3  11   9        7.95       10.53      2.57 o 
  -2  11   9      309.45      337.58     11.12 o 
  -1  11   9       69.92       74.13      5.24 o 
   0  11   9       50.15       51.89      4.72 o 
   1  11   9       10.20       11.12      2.88 o 
   2  11   9       21.10       18.50      3.63 o 
   3  11   9      118.03      120.40      8.92 o 
   4  11   9       43.27       42.69      5.89 o 
  -4  12   9       13.55       15.65      3.92 o 
  -3  12   9       15.49       15.14      3.92 o 
  -2  12   9       42.17       35.16      5.04 o 
  -1  12   9       56.58       57.01      5.03 o 
   0  12   9        1.14        2.12      2.21 o 
   1  12   9        9.73       14.80      3.38 o 
 -12   0  10        7.92        8.45      3.39 o 
 -11   0  10      193.33      203.83     10.00 o 
 -10   0  10      116.37      122.57      8.33 o 
  -9   0  10        2.53        3.13      1.90 o 
  -8   0  10        0.61        1.25      1.47 o 
  -7   0  10      151.10      132.75      5.75 o 
  -6   0  10     1655.74     1672.96     32.45 o 
  -5   0  10      793.09      785.27     20.44 o 
  -4   0  10       20.73       15.20      2.50 o 
  -3   0  10      255.83      234.40      8.58 o 
  -2   0  10      328.62      350.43     10.95 o 
  -1   0  10        0.29       -0.86      0.86 o 
   0   0  10      180.09      184.41      5.78 o 
   1   0  10      213.45      192.80     11.29 o 
   2   0  10      926.80      935.93     25.45 o 
   3   0  10      170.17      194.48      8.72 o 
   4   0  10       29.58       15.96      3.09 o 
   5   0  10       31.66       28.20      4.11 o 
   6   0  10      393.01      415.69     19.25 o 
   7   0  10     1096.88     1130.61     42.97 o 
   8   0  10      126.86      131.68     12.96 o 
   9   0  10       60.01       56.00     10.03 o 
 -12   1  10      119.73      118.55      6.87 o 
 -11   1  10       22.58       22.56      3.38 o 
 -10   1  10      287.94      281.70     12.36 o 
  -9   1  10       16.38       21.33      2.12 o 
  -8   1  10       78.38       80.14      3.72 o 
  -7   1  10      116.09      126.12      6.33 o 
  -6   1  10      419.59      407.98      7.66 o 
  -5   1  10       18.29       16.95      1.71 o 
  -4   1  10        9.01        9.72      1.56 o 
  -3   1  10        4.04        5.22      1.25 o 
  -2   1  10       15.68       19.91      1.60 o 
  -1   1  10      163.27      162.19      4.18 o 
   0   1  10      241.77      228.86      5.85 o 
   1   1  10      205.93      204.44      7.97 o 
   2   1  10        0.14        0.39      1.11 o 
   3   1  10       56.99       51.59      3.23 o 
   4   1  10       69.74       65.42      4.28 o 
   5   1  10        0.51        4.59      1.68 o 
   6   1  10       33.22       37.01      3.39 o 
   7   1  10       21.46       21.57      3.05 o 
   8   1  10       30.97       32.85      5.18 o 
   9   1  10        8.69        5.57      3.51 o 
 -12   2  10        0.53        1.54      1.90 o 
 -11   2  10       93.42       87.97      5.79 o 
 -10   2  10       95.10       82.85      5.15 o 
  -9   2  10        0.36       -0.42      1.13 o 
  -8   2  10       32.52       33.17      2.30 o 
  -7   2  10        0.66        0.62      1.01 o 
  -6   2  10       95.37       90.75      3.25 o 
  -5   2  10     1538.98     1452.56     21.71 o 
  -4   2  10      374.80      360.99      8.09 o 
  -3   2  10       54.07       48.87      4.52 o 
  -2   2  10        1.02        2.11      0.98 o 
  -1   2  10      295.39      289.92      6.89 o 
   0   2  10        2.04       -0.21      0.84 o 
   1   2  10       45.75       39.78      1.93 o 
   2   2  10       27.00       17.33      2.24 o 
   3   2  10       53.18       58.64      6.46 o 
   4   2  10      106.52       92.38      4.27 o 
   5   2  10       23.25       18.92      2.44 o 
   6   2  10       23.89       18.95      3.20 o 
   7   2  10       27.52       31.60      3.49 o 
   8   2  10       34.44       39.22      4.57 o 
   9   2  10       48.87       55.16      9.19 o 
 -12   3  10       48.33       41.09      3.92 o 
 -11   3  10       60.77       56.08      3.85 o 
 -10   3  10       67.01       65.31      4.82 o 
  -9   3  10        0.06       -0.57      1.13 o 
  -8   3  10      110.22       96.72      3.62 o 
  -7   3  10       98.59       97.98      4.11 o 
  -6   3  10       25.63       21.45      1.92 o 
  -5   3  10      119.10      111.36      3.69 o 
  -4   3  10       23.59       23.75      2.07 o 
  -3   3  10      232.65      228.84      5.95 o 
  -2   3  10      447.45      478.07     11.24 o 
  -1   3  10      771.31      775.17     16.36 o 
   0   3  10      153.30      155.58      4.07 o 
   1   3  10      759.11      734.67     13.80 o 
   2   3  10      387.21      374.77     12.55 o 
   3   3  10      218.10      226.85      9.24 o 
   4   3  10        4.01        1.23      1.23 o 
   5   3  10      266.54      268.37     10.04 o 
   6   3  10      158.93      154.29      6.31 o 
   7   3  10       39.54       54.99      5.56 o 
   8   3  10        0.64        0.27      2.32 o 
   9   3  10        0.58        2.22      3.39 o 
 -12   4  10       14.83       15.12      2.67 o 
 -11   4  10        0.00        0.35      1.51 o 
 -10   4  10        1.15        1.01      1.37 o 
  -9   4  10        8.54        9.23      1.92 o 
  -8   4  10      624.25      607.51     10.77 o 
  -7   4  10      290.24      290.68      7.65 o 
  -6   4  10     2124.26     2058.68     33.31 o 
  -5   4  10      128.56      137.22      4.09 o 
  -4   4  10        9.27        7.50      1.60 o 
  -3   4  10        4.84        3.27      1.41 o 
  -2   4  10     1809.62     1754.67     28.37 o 
  -1   4  10      297.53      273.08      6.55 o 
   0   4  10       18.44       19.14      1.76 o 
   1   4  10      493.54      468.91     11.56 o 
   2   4  10      204.23      180.50      7.92 o 
   3   4  10       29.39       29.78      4.06 o 
   4   4  10        5.18        3.13      1.76 o 
   5   4  10       48.38       55.30      4.49 o 
   6   4  10      324.10      320.97     13.96 o 
   7   4  10      294.85      276.12     12.84 o 
   8   4  10       51.57       64.22      8.36 o 
   9   4  10       26.30       28.84      8.36 o 
 -11   5  10      161.69      153.75      6.12 o 
 -10   5  10      379.30      399.29     10.16 o 
  -9   5  10      188.18      191.19      7.19 o 
  -8   5  10       93.48      106.32      4.67 o 
  -7   5  10       29.38       30.62      2.88 o 
  -6   5  10       20.34       20.16      2.35 o 
  -5   5  10      152.16      170.53      5.91 o 
  -4   5  10        2.92        6.39      1.38 o 
  -3   5  10       72.23       73.45      3.94 o 
  -2   5  10      612.90      623.79     14.25 o 
  -1   5  10      289.63      282.70      8.11 o 
   0   5  10       10.88        9.80      1.82 o 
   1   5  10      313.15      317.78     11.52 o 
   3   5  10      114.01       90.71      9.20 o 
   4   5  10       12.40        5.85      2.66 o 
   5   5  10      304.38      286.21     13.00 o 
   6   5  10      244.06      220.38     16.31 o 
   7   5  10        9.06        3.34      4.18 o 
   8   5  10        9.24        5.01      5.01 o 
 -11   6  10        8.14        9.11      2.78 o 
 -10   6  10       20.23       21.62      3.48 o 
  -9   6  10        5.76        5.89      4.60 o 
  -8   6  10        3.10        0.16      2.09 o 
  -7   6  10        6.57        8.96      2.31 o 
  -6   6  10       34.16       38.14      3.81 o 
  -5   6  10       58.11       54.19      5.85 o 
  -4   6  10      203.02      179.27      7.80 o 
  -3   6  10      454.86      452.93     11.66 o 
  -2   6  10      503.95      499.05     13.44 o 
  -1   6  10      238.18      213.56      7.15 o 
   0   6  10        0.81        1.91      1.60 o 
   1   6  10      284.91      307.41      9.41 o 
   2   6  10        9.85       10.87      4.18 o 
   3   6  10      316.27      363.50     19.66 o 
   4   6  10      162.05      157.33      9.15 o 
   5   6  10      112.60       99.91     10.87 o 
   6   6  10        4.56        6.69      4.60 o 
   7   6  10        4.50        1.67      4.18 o 
   8   6  10       16.77       10.45      6.27 o 
 -10   7  10       41.23       52.17      4.87 o 
  -9   7  10       31.99       29.05      8.57 o 
  -8   7  10        0.32        1.73      2.01 o 
  -7   7  10        2.05        1.46      1.70 o 
  -6   7  10        1.08       -1.25      1.39 o 
  -5   7  10       51.96       48.16      4.40 o 
  -4   7  10      132.21      147.73      8.15 o 
  -3   7  10        0.62        0.63      1.77 o 
  -2   7  10       32.34       18.76      2.49 o 
  -1   7  10       93.68       94.09      5.41 o 
   0   7  10      228.85      236.30      8.20 o 
   1   7  10      446.91      465.01     15.66 o 
   2   7  10       24.63       18.22      3.69 o 
   3   7  10      222.36      228.73     15.05 o 
   4   7  10        0.59        1.67      3.34 o 
   5   7  10       12.55       10.87      4.60 o 
   6   7  10       36.88       31.76      7.52 o 
   7   7  10        2.06        5.01      5.01 o 
  -9   8  10       11.36       10.49      3.34 o 
  -8   8  10       27.43       39.63      4.22 o 
  -7   8  10        0.88        1.06      1.90 o 
  -6   8  10       87.03       97.84      6.48 o 
  -5   8  10      182.47      193.73     11.08 o 
  -4   8  10      174.42      183.45      8.39 o 
  -3   8  10       12.01       10.03      2.66 o 
  -2   8  10        0.06        0.16      1.90 o 
  -1   8  10       83.77       86.84      4.81 o 
   0   8  10      109.82      112.45      5.82 o 
   1   8  10      203.11      204.01     12.11 o 
   2   8  10        2.33        0.73      2.15 o 
   3   8  10        6.60        6.96      3.09 o 
   4   8  10       35.60       46.10      5.85 o 
   5   8  10       41.99       48.06      8.36 o 
   6   8  10      265.04      302.34     20.49 o 
  -8   9  10       18.45       27.50      3.81 o 
  -7   9  10      168.35      179.79     30.52 o 
  -6   9  10        1.24        4.43      2.20 o 
  -5   9  10        9.93       16.73      3.97 o 
  -4   9  10       13.83       16.30      3.25 o 
  -3   9  10       33.64       36.19      4.11 o 
  -2   9  10      234.91      246.22      8.76 o 
  -1   9  10      101.65      107.26      5.91 o 
   0   9  10      164.30      187.39      7.85 o 
   1   9  10        7.37        4.83      2.24 o 
   2   9  10       39.47       35.15      4.81 o 
   3   9  10      180.55      195.26     10.63 o 
   4   9  10       14.04        8.43      4.60 o 
   5   9  10        8.82       12.43      4.39 o 
  -7  10  10        6.19        7.24      3.13 o 
  -6  10  10        0.84        5.11      2.50 o 
  -5  10  10        2.37        1.00      1.90 o 
  -4  10  10        0.16        1.13      1.90 o 
  -3  10  10       78.97       85.44      5.67 o 
  -2  10  10       45.81       38.95      4.81 o 
  -1  10  10      135.25      135.40      6.76 o 
   0  10  10        8.39        7.82      2.49 o 
   1  10  10       14.51       15.40      4.62 o 
   2  10  10        0.44        0.98      2.50 o 
   3  10  10        9.47        7.67      6.90 o 
   4  10  10        3.30        3.74      3.09 o 
  -5  11  10        0.79        0.00      2.36 o 
  -4  11  10       18.40       19.07      3.84 o 
  -3  11  10       87.88       90.65      5.62 o 
  -2  11  10        2.37        1.43      2.14 o 
  -1  11  10       40.86       53.33      4.72 o 
   0  11  10       18.80       23.50      4.02 o 
   1  11  10      103.57       98.08     10.09 o 
   2  11  10        3.77        2.73      3.09 o 
 -12   1  11       11.03        7.66      3.50 o 
 -11   1  11        6.21        3.86      1.92 o 
 -10   1  11       70.49       73.20      4.36 o 
  -9   1  11        5.85        9.51      1.87 o 
  -8   1  11      199.48      189.02      5.76 o 
  -7   1  11       85.33       89.43      3.43 o 
  -6   1  11       86.50       77.03      3.32 o 
  -5   1  11        8.65        7.61      1.61 o 
  -4   1  11      251.09      230.49      6.21 o 
  -3   1  11      138.32      141.95      4.70 o 
  -2   1  11       47.38       51.37      2.82 o 
  -1   1  11        2.01        3.33      1.27 o 
   0   1  11      343.29      321.02     10.95 o 
   1   1  11       23.77       28.42      3.55 o 
   2   1  11      156.48      134.03      6.94 o 
   3   1  11       59.72       38.84      2.97 o 
   4   1  11      222.13      222.05      7.20 o 
   5   1  11      118.65      135.19      5.85 o 
   6   1  11       42.54       49.43      4.68 o 
   7   1  11       70.04       61.91      5.30 o 
   8   1  11       14.34       12.52      4.11 o 
 -12   2  11       19.24       19.16      2.86 o 
 -11   2  11        0.79        0.24      1.51 o 
 -10   2  11        2.79        2.25      1.51 o 
  -9   2  11        0.09        1.14      1.27 o 
  -8   2  11      171.41      174.22      5.45 o 
  -7   2  11      503.99      532.94      9.65 o 
  -6   2  11      103.93      102.72      3.81 o 
  -5   2  11       79.12       83.39      4.70 o 
  -4   2  11      283.61      276.12      7.05 o 
  -3   2  11     2033.07     1975.01     31.55 o 
  -2   2  11      203.91      198.85      6.51 o 
  -1   2  11      636.06      592.59     13.61 o 
   0   2  11        8.12        7.46      1.65 o 
   1   2  11      154.65      144.53     12.13 o 
   2   2  11      355.17      319.45     11.53 o 
   3   2  11        4.34        2.66      1.38 o 
   4   2  11       62.73       61.55      5.88 o 
   5   2  11      456.14      444.70     11.48 o 
   6   2  11      293.88      330.17     10.32 o 
   7   2  11       63.21       74.88      5.63 o 
   8   2  11      111.48      113.03     10.66 o 
 -11   3  11      150.75      169.18      6.42 o 
 -10   3  11      149.48      175.39      6.50 o 
  -9   3  11        7.90       11.62      2.52 o 
  -8   3  11      630.76      627.86     12.24 o 
  -7   3  11       97.94       93.83      4.58 o 
  -6   3  11       66.13       65.41      3.10 o 
  -5   3  11       51.49       52.41      4.22 o 
  -4   3  11       14.18       10.51      2.48 o 
  -3   3  11      146.49      154.53      5.62 o 
  -2   3  11        9.40        7.31      1.72 o 
  -1   3  11       96.93       90.05      4.23 o 
   0   3  11      807.05      793.98     17.17 o 
   1   3  11      825.69      751.20     28.91 o 
   2   3  11       10.58       11.98      2.66 o 
   3   3  11       21.07       21.85      2.79 o 
   4   3  11       77.78       81.52      4.30 o 
   5   3  11      445.10      453.81     22.54 o 
   6   3  11        0.02       -2.07      2.07 o 
   7   3  11       37.31       36.84      5.46 o 
   8   3  11        0.10        0.52      3.09 o 
 -11   4  11       34.36       30.65      3.23 o 
 -10   4  11        0.06        0.33      1.55 o 
  -9   4  11       51.77       48.93      3.92 o 
  -8   4  11        1.86        1.56      1.56 o 
  -7   4  11      105.26      101.11      4.94 o 
  -6   4  11      171.65      166.53      6.25 o 
  -5   4  11       26.47       20.58      2.49 o 
  -4   4  11       16.95       18.65      2.20 o 
  -3   4  11       76.29       86.66      4.23 o 
  -2   4  11      142.47      148.43      5.61 o 
  -1   4  11      166.33      165.56      4.97 o 
   0   4  11      239.19      228.66      8.70 o 
   1   4  11       43.26       40.02      6.69 o 
   2   4  11        7.67        7.31      2.36 o 
   3   4  11       37.18       37.10      4.11 o 
   4   4  11       78.74       85.02      7.54 o 
   5   4  11       28.09       29.27      3.76 o 
   6   4  11        1.23       -1.67      3.34 o 
   7   4  11        7.85        8.78      5.43 o 
   8   4  11       42.84       38.87      8.78 o 
 -11   5  11        3.21        5.68      2.78 o 
 -10   5  11       34.93       38.48      4.40 o 
  -9   5  11       49.93       52.86     10.03 o 
  -8   5  11       43.89       35.26      4.22 o 
  -7   5  11       31.87       23.40      6.27 o 
  -6   5  11        0.23       -0.70      1.70 o 
  -5   5  11        1.18       -1.31      1.31 o 
  -4   5  11        6.71        3.21      1.90 o 
  -3   5  11        0.36        0.42      1.21 o 
  -2   5  11        0.05       -0.18      1.35 o 
  -1   5  11       17.73       16.74      2.27 o 
   0   5  11      107.15      102.44      6.21 o 
   1   5  11       74.48       75.89      5.62 o 
   2   5  11        0.25        0.84      2.51 o 
   3   5  11        0.73        0.42      2.93 o 
   4   5  11       56.94       62.27      8.78 o 
   5   5  11      364.63      346.78     20.92 o 
   6   5  11      197.92      187.73     15.47 o 
   7   5  11       11.70       13.79      5.85 o 
 -10   6  11        1.73        1.72      2.20 o 
  -9   6  11       12.93        8.42      2.70 o 
  -8   6  11       55.67       63.72      8.57 o 
  -7   6  11      116.76      114.16      6.61 o 
  -6   6  11      328.11      345.58     12.21 o 
  -5   6  11       52.62       54.09     14.21 o 
  -4   6  11       62.16       67.29      6.48 o 
  -3   6  11      247.45      255.46     10.04 o 
  -2   6  11       77.36       72.14      4.26 o 
  -1   6  11      315.73      314.04     15.48 o 
   0   6  11        6.89        4.81      2.36 o 
   1   6  11      257.21      259.85     17.15 o 
   2   6  11        0.01        1.25      2.93 o 
   3   6  11       95.81       96.56     10.03 o 
   4   6  11       95.49      102.83     10.87 o 
   5   6  11      232.41      224.55     16.31 o 
   6   6  11       37.32       42.21      8.36 o 
   7   6  11       18.40       11.70      6.27 o 
  -9   7  11       90.48       97.42      6.53 o 
  -8   7  11      212.73      241.47     10.04 o 
  -7   7  11      115.00      115.09      6.61 o 
  -6   7  11       13.60       12.95      2.91 o 
  -5   7  11       87.12       96.76     11.29 o 
  -4   7  11        0.00        1.39      1.70 o 
  -3   7  11      179.46      193.08      9.20 o 
  -2   7  11      127.03      143.28     15.89 o 
  -1   7  11        4.62        1.25      2.07 o 
   0   7  11       29.62       27.13      3.98 o 
   1   7  11     1051.09     1120.80     39.82 o 
   2   7  11      180.05      161.39     12.54 o 
   3   7  11       14.36       26.75      6.27 o 
   4   7  11      236.24      230.40     16.31 o 
   5   7  11       21.73       24.66      6.69 o 
   6   7  11        0.95       -1.25      4.18 o 
  -9   8  11        5.65       10.03      2.78 o 
  -8   8  11        1.20       -2.09      2.09 o 
  -7   8  11        6.39        4.70      2.50 o 
  -6   8  11       11.70       14.66      2.95 o 
  -5   8  11        0.21        3.55      2.07 o 
  -4   8  11      101.32       88.84      7.52 o 
  -3   8  11       73.72       66.70      9.61 o 
  -2   8  11      229.56      210.66     15.26 o 
  -1   8  11        7.82        8.14      2.80 o 
   0   8  11      198.62      208.66      9.76 o 
   1   8  11       34.31       37.68      7.10 o 
   2   8  11        1.88        3.34      3.76 o 
   3   8  11      175.85      154.27     12.96 o 
   4   8  11       34.42       41.79      7.94 o 
   5   8  11        1.86        0.84      4.18 o 
  -8   9  11        2.25        2.93      2.93 o 
  -7   9  11       92.89       81.15      8.36 o 
  -6   9  11       72.53       74.01      5.76 o 
  -5   9  11       39.99       45.75      4.81 o 
  -4   9  11       78.38       78.53      5.91 o 
  -3   9  11       65.93       68.56      5.62 o 
  -2   9  11        1.09       -0.84      2.07 o 
  -1   9  11      149.63      155.94      8.57 o 
   0   9  11        1.97        2.51      2.36 o 
   1   9  11       66.84       72.95      6.50 o 
   2   9  11      119.21      140.04     12.54 o 
   3   9  11       79.54       83.59     10.45 o 
   4   9  11       11.18       17.97      6.27 o 
  -6  10  11      108.70      122.43      7.50 o 
  -5  10  11       34.76       37.17      5.64 o 
  -4  10  11       76.76       90.48      6.64 o 
  -3  10  11        0.30       -0.42      2.20 o 
  -2  10  11       55.34       66.30      5.91 o 
  -1  10  11       11.81        7.81      6.48 o 
   0  10  11       13.29       18.63      4.11 o 
   1  10  11       24.20       24.65      3.85 o 
   2  10  11       20.01       21.00      4.52 o 
   3  10  11        5.34        1.88      3.25 o 
  -3  11  11       11.95       14.00      3.55 o 
  -2  11  11       70.41       76.54      6.48 o 
  -1  11  11       66.45       67.10      5.46 o 
   0  11  11       30.63       41.86      6.32 o 
 -11   0  12      183.93      187.63      9.82 o 
 -10   0  12      129.38      134.10      7.96 o 
  -9   0  12        2.29       -1.35      2.09 o 
  -8   0  12      246.52      245.57      8.67 o 
  -7   0  12      409.95      416.14     19.04 o 
  -6   0  12        4.89        6.69      2.36 o 
  -5   0  12      567.63      566.65     16.87 o 
  -4   0  12      296.48      277.74     15.48 o 
  -3   0  12        7.83       11.94      2.66 o 
  -2   0  12      966.27      973.51     35.64 o 
  -1   0  12      180.10      157.64     10.45 o 
   0   0  12        6.78       20.89      4.18 o 
   1   0  12      359.67      312.11     16.32 o 
   2   0  12        0.13        1.25      2.51 o 
   3   0  12       11.32       15.04      4.60 o 
   4   0  12      558.79      529.06     46.04 o 
   5   0  12       70.62       72.75      8.57 o 
   6   0  12       95.33       96.84      7.68 o 
   7   0  12       17.66       22.98      7.10 o 
   8   0  12      167.38      166.39     15.89 o 
 -11   1  12       62.19       68.66      4.37 o 
 -10   1  12       32.11       33.80      3.12 o 
  -9   1  12       30.46       37.48      2.86 o 
  -8   1  12       48.85       41.87      2.66 o 
  -7   1  12        0.50        1.02      1.22 o 
  -6   1  12       75.59       71.69      4.52 o 
  -5   1  12      131.35      122.02      4.70 o 
  -4   1  12        6.77        7.86      1.93 o 
  -3   1  12      620.73      649.48     14.91 o 
  -2   1  12        2.64        3.17      1.60 o 
  -1   1  12      659.39      673.08     18.95 o 
   0   1  12      461.57      454.77     14.35 o 
   1   1  12       45.65       58.51      4.73 o 
   2   1  12        0.12       -1.67      1.67 o 
   3   1  12      455.43      435.26     15.90 o 
   4   1  12       25.62       32.41      3.68 o 
   5   1  12      147.31      159.71      6.53 o 
   6   1  12       74.05       73.99      5.54 o 
   7   1  12       25.07       22.05      5.43 o 
   8   1  12        4.49        8.79      4.11 o 
 -11   2  12        3.94        1.46      1.86 o 
 -10   2  12        1.35        0.42      1.63 o 
  -9   2  12       43.79       44.96      3.49 o 
  -8   2  12        3.82        2.57      1.31 o 
  -7   2  12      225.80      218.91      6.05 o 
  -6   2  12        6.02        5.52      1.56 o 
  -5   2  12       37.18       31.04      2.56 o 
  -4   2  12      107.73       91.53      4.57 o 
  -3   2  12      521.92      519.58     12.80 o 
  -2   2  12       33.09       33.17      2.88 o 
  -1   2  12       38.94       35.66      3.05 o 
   0   2  12       61.32       53.90      4.40 o 
   1   2  12        1.06        1.37      1.61 o 
   2   2  12       36.88       33.18      3.98 o 
   3   2  12        0.93        1.03      2.20 o 
   4   2  12        1.12       -0.56      1.51 o 
   5   2  12       18.56       20.18      2.79 o 
   6   2  12       39.26       34.01      4.79 o 
   7   2  12       22.46       12.13      4.11 o 
 -11   3  12        0.70        0.06      1.65 o 
 -10   3  12       19.52       18.49      2.63 o 
  -9   3  12      110.11      103.07      5.54 o 
  -8   3  12       28.96       31.36      2.94 o 
  -7   3  12        5.01        4.86      1.72 o 
  -6   3  12        4.33       11.57      2.14 o 
  -5   3  12      219.13      214.89      8.86 o 
  -4   3  12      141.68      130.06      5.45 o 
  -3   3  12      505.08      484.59     12.06 o 
  -2   3  12        0.59       -0.39      1.35 o 
  -1   3  12       96.14      111.99      5.06 o 
   0   3  12      149.55      148.02      7.08 o 
   1   3  12      390.90      372.67     12.98 o 
   2   3  12        0.16        0.00      1.77 o 
   3   3  12       39.19       42.52      4.57 o 
   4   3  12      114.42      120.54      7.45 o 
   5   3  12       36.46       25.79      4.28 o 
   6   3  12       15.33       15.25      3.84 o 
   7   3  12       12.10        5.07      3.55 o 
 -10   4  12       33.28       36.68      4.87 o 
  -9   4  12        5.97       11.02      2.52 o 
  -8   4  12       80.82       97.51      5.45 o 
  -7   4  12       54.24       52.53      3.76 o 
  -6   4  12      221.96      220.23      7.55 o 
  -5   4  12       29.19       30.35      3.01 o 
  -4   4  12      706.24      724.13     16.88 o 
  -3   4  12      610.17      618.38     12.54 o 
  -2   4  12       93.08      100.66      4.00 o 
  -1   4  12        3.99        3.05      1.55 o 
   0   4  12      151.57      140.51      5.69 o 
   1   4  12       68.62       67.71      7.94 o 
   2   4  12       26.65       23.82      5.43 o 
   3   4  12       37.49       22.99      5.85 o 
   4   4  12       16.88       20.90      5.85 o 
   5   4  12        0.46       -1.25      3.34 o 
   6   4  12        7.57       13.79      5.85 o 
   7   4  12      403.09      433.80     26.35 o 
 -10   5  12      207.84      245.75     10.83 o 
  -9   5  12      228.39      237.03     11.71 o 
  -8   5  12      284.65      303.52     11.91 o 
  -7   5  12       91.72       90.89      6.19 o 
  -6   5  12       17.28       30.67      4.18 o 
  -5   5  12       36.24       40.20      4.28 o 
  -4   5  12       91.74       87.46      6.69 o 
  -3   5  12        0.08        1.46      2.07 o 
  -2   5  12       60.32       61.19      5.17 o 
  -1   5  12       24.28       18.01      3.25 o 
   0   5  12      155.64      158.66     11.50 o 
   1   5  12       19.13       26.33      5.85 o 
   2   5  12       26.66       17.13      5.01 o 
   3   5  12      134.35      134.61     11.71 o 
   4   5  12      220.10      205.31     15.47 o 
   5   5  12      138.51      129.59     12.96 o 
   6   5  12       92.84      104.50     12.54 o 
  -9   6  12        0.42        1.65      2.51 o 
  -8   6  12       31.69       31.15      4.11 o 
  -7   6  12        0.00        0.24      2.01 o 
  -6   6  12        4.33        3.76      3.34 o 
  -5   6  12       56.44       45.96      4.57 o 
  -4   6  12       20.02       23.28      4.39 o 
  -3   6  12       72.39       62.71      5.17 o 
  -2   6  12        0.01       -1.25      1.77 o 
  -1   6  12       61.17       55.76      5.17 o 
   0   6  12      288.52      302.26     12.11 o 
   1   6  12      154.44      137.55     11.29 o 
   2   6  12       51.70       55.59      7.94 o 
   3   6  12       23.43       26.75      6.69 o 
   4   6  12       20.90       19.64      6.27 o 
   5   6  12       46.99       55.17      9.19 o 
   6   6  12        3.02        5.85      4.60 o 
  -9   7  12        0.41       -0.22      2.20 o 
  -8   7  12      152.58      162.52      8.44 o 
  -7   7  12        3.04       -0.68      1.90 o 
  -6   7  12        3.58       -1.25      2.93 o 
  -5   7  12       15.09       15.97      3.25 o 
  -4   7  12      109.93       99.42      6.48 o 
  -3   7  12        2.40        0.03      1.90 o 
  -2   7  12       19.49       22.78      5.22 o 
  -1   7  12        7.49        9.95      3.09 o 
   0   7  12       20.90       22.49      3.98 o 
   1   7  12        2.11       -0.84      2.51 o 
   2   7  12       92.18       63.12      8.78 o 
   3   7  12      157.88      166.81     13.80 o 
   4   7  12      182.51      239.98     17.56 o 
   5   7  12       35.05       31.76      7.94 o 
  -8   8  12        3.05        3.44      2.50 o 
  -7   8  12        2.98       -0.24      2.31 o 
  -6   8  12        9.00       10.70      2.91 o 
  -5   8  12      103.29       93.88      6.61 o 
  -4   8  12       58.28       64.78      5.46 o 
  -3   8  12       43.60       38.95      5.43 o 
  -2   8  12       69.53       83.61      6.50 o 
  -1   8  12      136.16      131.38      9.41 o 
   0   8  12       11.92       17.41      7.10 o 
   1   8  12       17.83       24.66      6.27 o 
   2   8  12       92.25       99.06     10.87 o 
   3   8  12       11.97        5.85      4.60 o 
   4   8  12       48.93       58.93      9.19 o 
  -6   9  12      102.40      126.19      9.40 o 
  -5   9  12       30.68       25.05      3.98 o 
  -4   9  12       18.98       17.57      3.68 o 
  -3   9  12       79.35       84.06      6.50 o 
  -2   9  12        3.50        2.93      2.66 o 
  -1   9  12      111.14      124.11     14.63 o 
   0   9  12      347.83      347.65     14.20 o 
   1   9  12        5.05        6.27      4.18 o 
   2   9  12      126.15      124.57     12.12 o 
   3   9  12       27.29       39.70      7.94 o 
  -4  10  12       15.53       19.22      3.84 o 
  -3  10  12        0.01        1.77      2.50 o 
  -2  10  12        8.57        4.09      2.80 o 
  -1  10  12      346.33      385.60     15.23 o 
   0  10  12       47.23       62.28      6.50 o 
 -10   1  13        0.24        1.84      1.91 o 
  -9   1  13      106.08      109.77      5.15 o 
  -8   1  13       45.38       49.73      5.14 o 
  -7   1  13        0.25       -0.23      1.40 o 
  -6   1  13       38.95       36.29      3.02 o 
  -5   1  13       10.95       11.01      1.98 o 
  -4   1  13      412.84      396.28     12.91 o 
  -3   1  13        9.80        8.57      2.14 o 
  -2   1  13      201.99      207.23     11.71 o 
  -1   1  13      132.00      128.81     11.71 o 
   0   1  13       83.81       78.59      5.59 o 
   1   1  13       26.14       30.33      3.81 o 
   2   1  13      133.18      118.78     14.00 o 
   3   1  13       41.65       46.85      5.02 o 
   4   1  13      100.84       79.50      6.65 o 
   5   1  13       15.18       17.83      3.29 o 
   6   1  13        0.55       -1.25      2.66 o 
   7   1  13       14.51       13.46      4.28 o 
 -10   2  13       23.26       19.90      2.86 o 
  -9   2  13       15.56       17.56      2.41 o 
  -8   2  13      267.47      281.12     11.55 o 
  -7   2  13        0.34        0.47      1.40 o 
  -6   2  13       71.27       76.03      5.11 o 
  -5   2  13        0.34       -1.23      1.41 o 
  -4   2  13      395.20      425.16     11.43 o 
  -3   2  13       41.10       35.30      3.29 o 
  -2   2  13      199.83      206.43      8.41 o 
  -1   2  13      780.68      797.26     22.05 o 
   0   2  13       12.33       18.47      3.25 o 
   1   2  13       99.01       96.26     13.79 o 
   2   2  13        1.48       -0.84      1.77 o 
   3   2  13       10.10        4.23      2.72 o 
   4   2  13       66.93       64.40      6.05 o 
   5   2  13       46.49       51.56      5.89 o 
   6   2  13       74.12       83.68      7.67 o 
 -10   3  13       29.45       33.04      3.42 o 
  -9   3  13      232.34      249.92      8.97 o 
  -8   3  13       61.94       63.26      4.42 o 
  -7   3  13        1.08       -0.85      1.67 o 
  -6   3  13       47.36       41.94      3.52 o 
  -5   3  13      622.55      596.83     14.84 o 
  -4   3  13        9.03        6.13      1.93 o 
  -3   3  13       99.50      105.27      5.20 o 
  -2   3  13      262.11      268.70      8.50 o 
  -1   3  13       78.34       79.25      5.46 o 
   0   3  13       19.73       22.43      3.51 o 
   1   3  13        1.43        3.93      2.20 o 
   2   3  13        0.05        0.13      1.90 o 
   3   3  13      310.02      302.18     12.55 o 
   4   3  13      241.30      244.99     12.75 o 
   5   3  13       98.30      110.44      8.09 o 
   6   3  13       84.31       99.90     12.12 o 
 -10   4  13        2.48        0.51      2.61 o 
  -9   4  13       33.86       17.63      3.61 o 
  -8   4  13        5.44        7.30      2.80 o 
  -7   4  13       29.60       39.00      4.60 o 
  -6   4  13        7.44        4.26      2.31 o 
  -5   4  13        9.29        9.57      2.80 o 
  -4   4  13        0.18       -0.63      1.88 o 
  -3   4  13        1.54        1.19      1.90 o 
  -2   4  13       34.55       30.53      3.98 o 
  -1   4  13       63.49       59.77      7.52 o 
   0   4  13       36.81       22.57      5.43 o 
   1   4  13       46.63       45.97      7.10 o 
   2   4  13       20.41       21.73      5.85 o 
   3   4  13      226.76      224.13     15.89 o 
   4   4  13       65.06       63.95      9.20 o 
   5   4  13       25.28       33.43      7.52 o 
   6   4  13        0.41       -2.51      4.18 o 
  -9   5  13       34.63       46.49      5.11 o 
  -8   5  13       24.94       31.02      4.22 o 
  -7   5  13      104.74       95.15      6.65 o 
  -6   5  13       30.59       27.68      3.98 o 
  -5   5  13      116.22      117.74      7.08 o 
  -4   5  13        2.14        6.04      2.61 o 
  -3   5  13        0.00       -1.50      2.72 o 
  -2   5  13       44.58       50.87     13.58 o 
  -1   5  13       15.27       12.27      3.09 o 
   0   5  13        1.32        2.93      3.34 o 
   1   5  13       18.24       17.97      5.01 o 
   2   5  13        1.21        0.00      2.93 o 
   3   5  13      262.30      265.13     17.56 o 
   4   5  13        1.60        3.76      4.18 o 
   5   5  13       28.41       36.78      8.36 o 
  -8   6  13       21.04       23.89      4.11 o 
  -7   6  13        3.86        4.69      3.34 o 
  -6   6  13       56.30       72.37      5.89 o 
  -5   6  13       41.98       41.55      4.57 o 
  -4   6  13      199.76      205.71      9.61 o 
  -3   6  13       94.62       98.43      6.65 o 
  -2   6  13       29.56       19.54      3.55 o 
  -1   6  13      150.92      142.43      8.36 o 
   0   6  13       19.10       22.15      5.85 o 
   1   6  13       41.98       49.73      7.94 o 
   2   6  13       28.10       28.00      6.69 o 
   3   6  13       60.75       48.06      8.36 o 
   4   6  13       12.33        3.34      4.60 o 
   5   6  13        0.10        2.93      4.60 o 
  -8   7  13       49.23       41.38      6.27 o 
  -7   7  13        0.21       -1.81      2.20 o 
  -6   7  13      104.26      112.52      7.20 o 
  -5   7  13       93.51      101.91     10.87 o 
  -4   7  13       21.53       18.26      4.39 o 
  -3   7  13       77.99       72.09      6.05 o 
  -2   7  13        0.92       -0.48      2.01 o 
  -1   7  13       40.91       39.13      7.31 o 
   0   7  13      232.63      287.69     17.98 o 
   1   7  13        4.84        7.52      4.60 o 
   2   7  13        1.24        1.67      3.76 o 
   3   7  13      127.41      128.75     12.96 o 
   4   7  13      125.53      111.61     12.54 o 
  -6   8  13      127.24      139.09     12.75 o 
  -5   8  13        9.88        9.92      3.21 o 
  -4   8  13       21.76       20.12      4.18 o 
  -3   8  13       27.32       35.60      4.73 o 
  -2   8  13       54.40       63.29      8.99 o 
  -1   8  13       50.86       37.73      5.02 o 
   0   8  13      114.76       88.62     10.03 o 
   1   8  13       23.58       10.45      5.43 o 
   2   8  13        7.47        8.36      5.01 o 
  -4   9  13       21.26       27.42      7.94 o 
  -3   9  13        2.44       -1.38      2.31 o 
  -2   9  13       44.49       49.84      7.31 o 
  -1   9  13       71.03       70.49      8.36 o 
   0   9  13        7.69       16.72      5.85 o 
 -10   0  14       81.76       91.12      9.61 o 
  -9   0  14       50.41       51.16      5.46 o 
  -8   0  14        9.96       10.71      3.97 o 
  -7   0  14      158.07      175.62      8.85 o 
  -6   0  14       91.79      114.40     13.58 o 
  -5   0  14      634.94      648.49     27.63 o 
  -4   0  14        5.55        1.67      3.34 o 
  -3   0  14      862.45      878.12     34.35 o 
  -2   0  14      786.96      797.51     31.83 o 
  -1   0  14        0.04       -2.09      2.09 o 
   0   0  14       11.70       23.82      5.01 o 
   1   0  14      269.03      237.54     15.06 o 
   2   0  14      112.13      102.41     10.03 o 
   3   0  14        1.82       -2.51      2.93 o 
   4   0  14       58.71       72.30      9.19 o 
   5   0  14       10.88       11.70      5.85 o 
  -9   1  14        6.63        4.22      1.98 o 
  -8   1  14       10.88        5.13      1.91 o 
  -7   1  14        0.55       -1.33      1.33 o 
  -6   1  14      366.58      401.17     11.59 o 
  -5   1  14        8.49        8.33      2.21 o 
  -4   1  14        2.62       -0.52      1.88 o 
  -3   1  14      236.85      230.11      9.76 o 
  -2   1  14       90.59      103.16      6.35 o 
  -1   1  14        0.69        0.00      1.77 o 
   0   1  14        0.82       -0.29      1.90 o 
   1   1  14        0.85       -1.29      3.76 o 
   2   1  14      410.82      384.55     20.71 o 
   3   1  14      167.21      164.08      9.31 o 
   4   1  14      114.93      113.88      8.12 o 
   5   1  14       43.25       34.38      5.64 o 
  -9   2  14        3.32        4.93      2.32 o 
  -8   2  14        1.64        1.77      1.84 o 
  -7   2  14        4.75        4.46      2.17 o 
  -6   2  14      131.74      138.67      6.34 o 
  -5   2  14        0.95       -0.81      1.60 o 
  -4   2  14      149.70      149.42      8.32 o 
  -3   2  14      110.70      102.51      9.61 o 
  -2   2  14      101.65      102.32      6.69 o 
  -1   2  14        5.99        6.96      3.13 o 
   0   2  14      203.63      212.14      9.74 o 
   1   2  14       22.96       20.11      3.68 o 
   2   2  14      101.02       98.69      7.08 o 
   3   2  14        0.13        0.57      2.31 o 
   4   2  14       49.16       48.92      5.61 o 
   5   2  14       27.42       32.21      5.32 o 
  -9   3  14        0.60       -0.22      1.90 o 
  -8   3  14       41.41       38.10      3.85 o 
  -7   3  14        0.28        0.05      1.76 o 
  -6   3  14       33.80       40.07      3.60 o 
  -5   3  14      191.23      196.20      7.61 o 
  -4   3  14        2.15        1.85      1.76 o 
  -3   3  14       35.10       31.87      4.85 o 
  -2   3  14        0.98       -0.42      1.77 o 
  -1   3  14      231.92      232.09     10.04 o 
   0   3  14       65.04       59.65      6.90 o 
   1   3  14        7.79        5.39      2.61 o 
   2   3  14      101.50       94.05     10.45 o 
   3   3  14      183.53      148.84     13.38 o 
   4   3  14       13.91       19.22      6.69 o 
   5   3  14        2.65        3.76      4.60 o 
  -9   4  14       29.11       33.85      6.27 o 
  -8   4  14        1.36       -2.20      2.20 o 
  -7   4  14        0.38       -0.84      2.01 o 
  -6   4  14        1.24        3.17      2.50 o 
  -5   4  14      132.48      145.82      8.99 o 
  -4   4  14      127.66      143.14     10.66 o 
  -3   4  14      240.37      239.03     10.63 o 
  -2   4  14       42.68       43.88      6.69 o 
  -1   4  14      110.53      129.58     11.29 o 
   0   4  14       27.56       27.58      6.27 o 
   1   4  14       40.03       46.81      7.52 o 
   2   4  14      109.84      104.92     11.29 o 
   3   4  14        2.80        6.27      4.18 o 
   4   4  14       24.68       33.43      7.94 o 
  -8   5  14       40.70       37.84      4.87 o 
  -7   5  14       34.38       45.19      8.15 o 
  -6   5  14      174.17      182.91      9.82 o 
  -5   5  14      124.31      114.98      7.37 o 
  -4   5  14       49.83       46.45      5.02 o 
  -3   5  14        9.56       12.99      3.21 o 
  -2   5  14        0.12        0.21      2.07 o 
  -1   5  14       33.17       36.36      6.69 o 
   0   5  14        8.93        7.52      4.18 o 
   1   5  14        2.33       -1.67      2.93 o 
   2   5  14       91.36       86.52     10.45 o 
   3   5  14        0.93        4.18      4.60 o 
   4   5  14       61.16       69.38     10.45 o 
  -7   6  14       65.17       68.04      6.05 o 
  -6   6  14       89.81       95.26      6.78 o 
  -5   6  14       83.66       96.31      6.80 o 
  -4   6  14        0.68        1.67      2.36 o 
  -3   6  14        5.90       10.72      3.39 o 
  -2   6  14       77.84       87.79     13.38 o 
  -1   6  14       45.07       38.45      7.10 o 
   0   6  14       14.14       20.89      6.27 o 
   1   6  14        6.72       -1.25      3.34 o 
   2   6  14       67.67       71.89     10.03 o 
   3   6  14        6.06       -0.84      3.76 o 
  -6   7  14       69.83       84.93      6.78 o 
  -5   7  14        1.06       -1.96      2.31 o 
  -4   7  14       12.23       18.86      3.84 o 
  -3   7  14        1.78       -0.50      2.31 o 
  -2   7  14       49.96       53.85      7.94 o 
  -1   7  14        0.72       -1.25      3.34 o 
   0   7  14        1.39        5.01      4.60 o 
   1   7  14       90.62       94.05     10.87 o 
   2   7  14        8.93        9.61      5.43 o 
  -4   8  14        7.67        7.28      3.09 o 
  -3   8  14       45.75       40.83      5.29 o 
  -2   8  14      277.81      307.02     13.16 o 
  -1   8  14       49.20       53.91      8.78 o 
   0   8  14       56.68       69.38      9.61 o 
  -8   1  15       28.86       30.07      3.69 o 
  -7   1  15       62.61       75.01      5.27 o 
  -6   1  15       73.17       79.24      5.06 o 
  -5   1  15      215.91      245.38     13.80 o 
  -4   1  15      106.49      110.62      6.94 o 
  -3   1  15       16.97        9.61      2.96 o 
  -2   1  15        2.34        4.47      2.50 o 
  -1   1  15       18.04       24.91      3.84 o 
   0   1  15       15.10        7.73      2.95 o 
   1   1  15        1.40        2.06      2.50 o 
   2   1  15       27.69       19.18      4.39 o 
   3   1  15       29.51       36.29      5.17 o 
   4   1  15       60.23       54.12      6.21 o 
  -8   2  15       37.86       40.66      4.10 o 
  -7   2  15       15.41       19.68      3.19 o 
  -6   2  15       35.46       45.67      4.09 o 
  -5   2  15        0.01        1.32      1.90 o 
  -4   2  15      300.90      317.93     12.41 o 
  -3   2  15       87.54      104.09      8.15 o 
  -2   2  15        8.34       10.07      3.55 o 
  -1   2  15        2.87       -1.88      1.88 o 
   0   2  15      253.13      249.24     16.10 o 
   1   2  15      195.90      192.71     10.66 o 
   2   2  15       68.40       74.27     10.24 o 
   3   2  15       16.84       18.58      4.28 o 
   4   2  15       28.87       39.59      5.59 o 
  -8   3  15       40.52       38.04      4.87 o 
  -7   3  15      176.35      205.23     10.20 o 
  -6   3  15        5.15        9.92      3.55 o 
  -5   3  15      196.80      204.45      9.90 o 
  -4   3  15        2.05        0.81      2.50 o 
  -3   3  15      108.49      105.76     10.45 o 
  -2   3  15       30.34       33.43      6.69 o 
  -1   3  15        8.27        9.19      4.60 o 
   0   3  15       48.25       43.47      7.52 o 
   2   3  15       30.81       26.75      6.69 o 
   3   3  15        0.08        0.84      4.18 o 
  -7   4  15        0.08        1.04      2.36 o 
  -6   4  15       30.62       15.63      3.61 o 
  -5   4  15       22.36       23.66      4.60 o 
  -4   4  15        1.98        0.34      2.31 o 
  -3   4  15      110.12      112.44     10.87 o 
  -2   4  15        2.14        1.25      2.93 o 
  -1   4  15       23.94       17.97      5.85 o 
   0   4  15       82.64       75.65      9.61 o 
   1   4  15        0.01       -2.93      2.93 o 
   2   4  15        3.00        2.93      4.18 o 
   3   4  15        5.96       14.63      5.85 o 
  -6   5  15       13.69        8.28      3.21 o 
  -5   5  15       51.34       55.76      5.76 o 
  -4   5  15        2.76        2.21      2.50 o 
  -3   5  15       15.24        7.64      3.09 o 
  -2   5  15       40.31       43.88      7.52 o 
  -1   5  15        1.07       -1.67      3.34 o 
   0   5  15        0.98        2.51      4.18 o 
   1   5  15       58.39       68.12      9.19 o 
   2   5  15       54.27       48.90      8.78 o 
  -5   6  15        0.09       -2.14      2.50 o 
  -4   6  15      107.98      126.45      8.28 o 
  -3   6  15       49.24       55.44      5.91 o 
  -2   6  15       38.59       35.11      7.10 o 
  -1   6  15       36.91       31.34      7.10 o 
   0   6  15       15.01       28.83      7.10 o 
   1   6  15       91.38       90.70     10.87 o 
  -7   0  16        6.06        2.09      3.76 o 
  -6   0  16       85.23       78.16      9.20 o 
  -5   0  16       14.91       21.31      5.85 o 
  -4   0  16      208.59      232.05     15.05 o 
  -3   0  16      118.29      117.88     10.87 o 
  -2   0  16      107.13      125.82     10.87 o 
  -1   0  16       62.54       73.14      8.78 o 
   0   0  16      112.25      124.98     11.29 o 
   1   0  16       98.09      107.84     10.87 o 
   2   0  16       17.85       13.79      5.43 o 
  -6   1  16       11.76       11.94      6.06 o 
  -5   1  16        1.02        0.24      3.13 o 
  -4   1  16      114.87      123.23      7.83 o 
  -3   1  16        6.92        5.34      2.80 o 
  -2   1  16        1.33        2.09      2.36 o 
  -1   1  16        0.96       -1.46      2.07 o 
   0   1  16       22.98       17.45      3.84 o 
   1   1  16        2.44        2.71      2.80 o 
   2   1  16        0.28        0.84      2.80 o 
  -6   2  16        0.21       -1.25      2.36 o 
  -5   2  16       17.83       20.70      3.98 o 
  -4   2  16       22.88       26.89      4.28 o 
  -3   2  16       42.69       46.24      5.00 o 
  -2   2  16        7.45        4.60      2.66 o 
  -1   2  16       38.08       30.88      4.57 o 
   0   2  16        4.89        5.55      3.09 o 
   1   2  16        7.05       11.28      5.43 o 
  -6   3  16      121.09      129.63     11.91 o 
  -5   3  16        0.10        0.84      3.76 o 
  -4   3  16        3.96       -0.84      3.34 o 
  -3   3  16       26.78       29.25      6.69 o 
  -2   3  16       25.47       27.16      6.27 o 
  -1   3  16       49.45       50.15      7.94 o 
   0   3  16        0.10        2.93      4.18 o 
   1   3  16        5.21        5.01      4.60 o 
  -5   4  16       70.54       71.90      6.50 o 
  -4   4  16       10.84       10.45      5.43 o 
  -3   4  16       52.40       73.97      9.61 o 
  -2   4  16        6.09        9.19      4.60 o 
  -1   4  16      164.57      178.93     14.63 o 
   0   4  16       38.99       22.57      6.69 o 
                                                 
